# Supplementary material for: Comprehensive Genome-Wide Identification and Expression Profiling of Eceriferum (CER) Gene Family in Passion Fruit (Passiflora edulis) Under Fusarium kyushuense and Drought Stress Conditions
Source: Front Plant Sci. 2022 Jun 27;13:898307. doi: 10.3389/fpls.2022.898307 (PMC9272567; doi:10.3389/fpls.2022.898307)
Supplement: Supplementary file 1 [file Data_Sheet_1.ZIP]

Archive with 18 entries (17 files):
- Supplementary Materials/
- Supplementary Materials/Supplementary Figure S1.docx
- Supplementary Materials/Supplementary Table S1.docx
- Supplementary Materials/Supplementary Table S10.xlsx
- Supplementary Materials/Supplementary Table S11.docx
- Supplementary Materials/Supplementary Table S12.xlsx
- Supplementary Materials/Supplementary Table S13.xlsx
- Supplementary Materials/Supplementary Table S14a  and S14b.xlsx
- Supplementary Materials/Supplementary Table S2.xlsx
- Supplementary Materials/Supplementary Table S3.xlsx
- Supplementary Materials/Supplementary Table S4.docx
- Supplementary Materials/Supplementary Table S5.xlsx
- Supplementary Materials/Supplementary Table S6.docx
- Supplementary Materials/Supplementary Table S7 and S8.xlsx
- Supplementary Materials/Supplementary Table S9.xlsx
- Supplementary Materials/Supplementary Tables S15.xlsx
- Supplementary Materials/Supplementary Tables S16.xlsx
- Supplementary Materials/Supplementary Tables S17.xlsx
