# Supplementary material for: Comprehensive Genome-Wide Identification and Expression Profiling of Eceriferum (CER) Gene Family in Passion Fruit (Passiflora edulis) Under Fusarium kyushuense and Drought Stress Conditions
Source: Front Plant Sci. 2022 Jun 27;13:898307. doi: 10.3389/fpls.2022.898307 (PMC9272567; doi:10.3389/fpls.2022.898307)
Supplement: Supplementary file 1 [file Data_Sheet_1.ZIP › Supplementary Materials/Supplementary Table S10.xlsx]

## Sheet: Supplementary Table S10
Supplementary Table S10. The protein to protein interaction annotation and mapping details of PeCER proteins
Query index	Gene anme	String Id	Identity %	Bitscore	Arabidopsis preferred Name	Annotation
1	PeCER1	3702.AT3G02580.1	73.2	284.3	STE1	Delta(7)-sterol-C5(6)-desaturase 1; Brassinosteroid biosynthetic enzyme, catalyzes delta7 sterol C-5 desaturation step. Mutant has dwarf phenotype; Belongs to the sterol desaturase family
2	PeCER2	3702.AT1G02205.3	34.7	188.7	CER1	Fatty acid hydroxylase superfamily; Expression of the CER1 gene associated with production of stem epicuticular wax and pollen fertility. Biochemical studies showed that cer1 mutants are blocked in the conversion of stem wax C30 aldehydes to C29 alkanes, and they also lack the secondary alcohols and ketones. These suggested the CER1 protein is an aldehyde decarbonylase, but the exact molecular fu…
3	PeCER3	3702.AT1G02205.3	54.8	222.2	CER1	Fatty acid hydroxylase superfamily; Expression of the CER1 gene associated with production of stem epicuticular wax and pollen fertility. Biochemical studies showed that cer1 mutants are blocked in the conversion of stem wax C30 aldehydes to C29 alkanes, and they also lack the secondary alcohols and ketones. These suggested the CER1 protein is an aldehyde decarbonylase, but the exact molecular fu…
4	PeCER4	3702.AT1G19440.1	84.8	870.5	KCS4	Encodes KCS4, a member of the 3-ketoacyl-CoA synthase family involved in the biosynthesis of VLCFA (very long chain fatty acids)
5	PeCER5	3702.AT1G69640.1	66	357.8	SBH1	Sphinganine C4-monooxygenase 1; Encodes one of the two redundant sphingoid base hydroxylases (SBH). Involved in sphingolipid trihydroxy long-chain base (4-hydroxysphinganine) biosynthesis. Double mutants of SBHs were dwarfed and not able to progress from vegetative to reproductive growth; Belongs to the sterol desaturase family
6	PeCER6	3702.AT1G68530.1	87.4	889.4	KCS6	Pollen-pistil incompatibility 1; 3-ketoacyl-CoA synthase 6; Contributes to cuticular wax and suberin biosynthesis. Involved in both decarbonylation and acyl-reduction wax synthesis pathways. Required for elongation of C24 fatty acids, an essential step of the cuticular wax production. Major condensing enzyme for stem wax and pollen coat lipid biosynthesis
7	PeCER7	3702.AT4G34100.1	75.1	1529.2	CER9	E3 ubiquitin-protein ligase MARCH6; Probable E3 ubiquitin ligase SUD1; Probable E3 ubiquitin ligase acting as a positive post- transcriptional regulator of 3-hydroxy-3-methylglutaryl-coenzyme A reductase activity. Might be involved in the quality control that degrades misfolded proteins (By similarity)
8	PeCER8	3702.AT1G19440.1	83.2	788.5	KCS4	Encodes KCS4, a member of the 3-ketoacyl-CoA synthase family involved in the biosynthesis of VLCFA (very long chain fatty acids)
9	PeCER9	3702.AT1G68530.1	82.9	857.4	KCS6	Pollen-pistil incompatibility 1; 3-ketoacyl-CoA synthase 6; Contributes to cuticular wax and suberin biosynthesis. Involved in both decarbonylation and acyl-reduction wax synthesis pathways. Required for elongation of C24 fatty acids, an essential step of the cuticular wax production. Major condensing enzyme for stem wax and pollen coat lipid biosynthesis
10	PeCER10	3702.AT5G43760.1	78.9	803.9	KCS20	3-ketoacyl-CoA synthase 19; Mediates the synthesis of VLCFAs from 22 to 26 carbons in length (e.g. C22, C24, C26) . Functionally redundant with KCS2 in the two-carbon elongation of C22 fatty acids that is required for cuticular wax and root suberin biosynthesis
11	PeCER11	3702.AT4G12110.1	73.5	476.9	SMO1-1	Plant 4,4-dimethylsterol c-4alpha-methyl-monooxygenase; Sterol-4alpha-methyl oxidase 1-1; Encodes a member of the SMO1 family of sterol 4alpha-methyl oxidases. More specifically functions as a 4,4-dimethyl-9beta,19-cyclopropylsterol-4alpha- methyl oxidase; Belongs to the sterol desaturase family
12	PeCER12	3702.AT3G55360.1	80.6	543.5	CER10	3-oxo-5-alpha-steroid 4-dehydrogenase family protein; Catalyzes the last of the four reactions of the long-chain fatty acids elongation cycle. This endoplasmic reticulum-bound enzymatic process, allows the addition of 2 carbons to the chain of long- and very long-chain fatty acids/VLCFAs per cycle. This enzyme reduces the trans-2,3-enoyl-CoA fatty acid intermediate to an acyl-CoA that can be furt…
13	PeCER13	3702.AT1G02205.3	59.8	771.5	CER1	Fatty acid hydroxylase superfamily; Expression of the CER1 gene associated with production of stem epicuticular wax and pollen fertility. Biochemical studies showed that cer1 mutants are blocked in the conversion of stem wax C30 aldehydes to C29 alkanes, and they also lack the secondary alcohols and ketones. These suggested the CER1 protein is an aldehyde decarbonylase, but the exact molecular fu…
14	PeCER14	3702.AT1G02205.3	56.3	678.3	CER1	Fatty acid hydroxylase superfamily; Expression of the CER1 gene associated with production of stem epicuticular wax and pollen fertility. Biochemical studies showed that cer1 mutants are blocked in the conversion of stem wax C30 aldehydes to C29 alkanes, and they also lack the secondary alcohols and ketones. These suggested the CER1 protein is an aldehyde decarbonylase, but the exact molecular fu…
15	PeCER15	3702.AT1G02205.3	46	166	CER1	Fatty acid hydroxylase superfamily; Expression of the CER1 gene associated with production of stem epicuticular wax and pollen fertility. Biochemical studies showed that cer1 mutants are blocked in the conversion of stem wax C30 aldehydes to C29 alkanes, and they also lack the secondary alcohols and ketones. These suggested the CER1 protein is an aldehyde decarbonylase, but the exact molecular fu…
16	PeCER16	3702.AT1G07420.1	78.5	430.6	SMO2-1	Arabidopsis thaliana sterol 4-alpha-methyl oxidase 1; Sterol 4-alpha-methyl-oxidase 2-1; Non-heme iron oxygenase involved in sterols biosynthesis. 24-ethylidenelophenol and 24-ethyllophenol are the preferred substrates
17	PeCER17	3702.AT2G34770.1	76.6	410.2	T29F13.2	Dihydroceramide fatty acyl 2-hydroxylase FAH1; Fatty acid 2-hydroxylase involved in the alpha- hydroxylation of sphingolipid-associated very long-chain fatty acids (VLCFA). Probably involved in the resistance response to oxidative stress; Belongs to the sterol desaturase family
18	PeCER18	3702.AT2G26640.1	82.6	738.8	KCS11	Encodes KCS11, a member of the 3-ketoacyl-CoA synthase family involved in the biosynthesis of VLCFA (very long chain fatty acids); Belongs to the chalcone/stilbene synthases family
19	PeCER19	3702.AT1G14300.2	66.9	458	AT1G14300	ARM repeat superfamily protein; Its function is described as binding; Involved in biological_process unknown; Located in cellular_component unknown; Expressed in 22 plant structures; Expressed during 13 growth stages; Contains the following InterPro domains: Uncharacterised protein family UPF0507 (InterPro:IPR007205), Armadillo-like helical (InterPro:IPR011989), Armadillo-type fold (InterPro:IPR0…
20	PeCER20	3702.AT3G21090.1	77	943	ABCG15	ABC-2 type transporter family protein; Its function is described as ATPase activity, coupled to transmembrane movement of substances; Involved in response to karrikin; Located in membrane; Expressed in 7 plant structures; Expressed during 6 growth stages; Contains the following InterPro domains: ATPase, AAA+ type, core (InterPro:IPR003593), ABC transporter-like (InterPro:IPR003439), ABC-2 type tr…
21	PeCER21	3702.AT5G57800.1	59.2	521.9	CER3	Fatty acid hydroxylase superfamily; Encodes a transmembrane protein with similarity to the sterol desaturase family at the N-terminus and to the short-chain dehydrogenase/reductase family at the C-terminus. Mutant analyses indicate this protein is involved in cuticle membrane and wax biosynthesis
22	PeCER22	3702.AT5G57800.1	84.4	390.6	CER3	Fatty acid hydroxylase superfamily; Encodes a transmembrane protein with similarity to the sterol desaturase family at the N-terminus and to the short-chain dehydrogenase/reductase family at the C-terminus. Mutant analyses indicate this protein is involved in cuticle membrane and wax biosynthesis
23	PeCER23	3702.AT2G47240.1	67.5	971.8	LACS1	AMP-dependent synthetase and ligase family protein; Activation of long-chain fatty acids for both synthesis of cellular lipids, and degradation via beta-oxidation. Acts in both the wax and cutin pathways. Preferentially uses palmitate, palmitoleate, linoleate and eicosenoate. Seems to have a specific activity against very long-chain fatty acid (VLCFA) class with acids longer than 24 carbons (C(24…
24	PeCER24	3702.AT5G57800.1	50.5	595.1	CER3	Fatty acid hydroxylase superfamily; Encodes a transmembrane protein with similarity to the sterol desaturase family at the N-terminus and to the short-chain dehydrogenase/reductase family at the C-terminus. Mutant analyses indicate this protein is involved in cuticle membrane and wax biosynthesis
25	PeCER25	3702.AT1G02205.3	58.3	762.7	CER1	Fatty acid hydroxylase superfamily; Expression of the CER1 gene associated with production of stem epicuticular wax and pollen fertility. Biochemical studies showed that cer1 mutants are blocked in the conversion of stem wax C30 aldehydes to C29 alkanes, and they also lack the secondary alcohols and ketones. These suggested the CER1 protein is an aldehyde decarbonylase, but the exact molecular fu…
26	PeCER26	3702.AT1G02205.3	61.2	639.4	CER1	Fatty acid hydroxylase superfamily; Expression of the CER1 gene associated with production of stem epicuticular wax and pollen fertility. Biochemical studies showed that cer1 mutants are blocked in the conversion of stem wax C30 aldehydes to C29 alkanes, and they also lack the secondary alcohols and ketones. These suggested the CER1 protein is an aldehyde decarbonylase, but the exact molecular fu…
27	PeCER27	3702.AT1G19440.1	81.6	862.1	KCS4	Encodes KCS4, a member of the 3-ketoacyl-CoA synthase family involved in the biosynthesis of VLCFA (very long chain fatty acids)
28	PeCER28	3702.AT4G34100.1	74.8	1550.4	CER9	E3 ubiquitin-protein ligase MARCH6; Probable E3 ubiquitin ligase SUD1; Probable E3 ubiquitin ligase acting as a positive post- transcriptional regulator of 3-hydroxy-3-methylglutaryl-coenzyme A reductase activity. Might be involved in the quality control that degrades misfolded proteins (By similarity)
29	PeCER29	3702.AT3G21090.1	75.7	1028.1	ABCG15	ABC-2 type transporter family protein; Its function is described as ATPase activity, coupled to transmembrane movement of substances; Involved in response to karrikin; Located in membrane; Expressed in 7 plant structures; Expressed during 6 growth stages; Contains the following InterPro domains: ATPase, AAA+ type, core (InterPro:IPR003593), ABC transporter-like (InterPro:IPR003439), ABC-2 type tr…
30	PeCER30	3702.AT4G25700.1	58.7	290	At4g25700	Beta-carotene 3-hydroxylase 1, chloroplastic; Nonheme diiron monooxygenase involved in the biosynthesis of xanthophylls. Specific for beta-ring hydroxylations of beta-carotene. Has also a low activity toward the beta- and epsilon-rings of alpha-carotene. No activity with acyclic carotenoids such as lycopene and neurosporene. Uses ferredoxin as an electron donor (Probable); Belongs to the sterol d…
31	PeCER31	3702.AT3G02580.1	75.7	454.1	STE1	Delta(7)-sterol-C5(6)-desaturase 1; Brassinosteroid biosynthetic enzyme, catalyzes delta7 sterol C-5 desaturation step. Mutant has dwarf phenotype; Belongs to the sterol desaturase family
32	PeCER32	3702.AT3G55360.1	81.3	547.4	CER10	3-oxo-5-alpha-steroid 4-dehydrogenase family protein; Catalyzes the last of the four reactions of the long-chain fatty acids elongation cycle. This endoplasmic reticulum-bound enzymatic process, allows the addition of 2 carbons to the chain of long- and very long-chain fatty acids/VLCFAs per cycle. This enzyme reduces the trans-2,3-enoyl-CoA fatty acid intermediate to an acyl-CoA that can be furt…
33	PeCER33	3702.AT1G69640.1	75	399.8	SBH1	Sphinganine C4-monooxygenase 1; Encodes one of the two redundant sphingoid base hydroxylases (SBH). Involved in sphingolipid trihydroxy long-chain base (4-hydroxysphinganine) biosynthesis. Double mutants of SBHs were dwarfed and not able to progress from vegetative to reproductive growth; Belongs to the sterol desaturase family
34	PeCER34	3702.AT2G34770.1	76.2	402.5	T29F13.2	Dihydroceramide fatty acyl 2-hydroxylase FAH1; Fatty acid 2-hydroxylase involved in the alpha- hydroxylation of sphingolipid-associated very long-chain fatty acids (VLCFA). Probably involved in the resistance response to oxidative stress; Belongs to the sterol desaturase family
