# Supplementary material for: Comprehensive Genome-Wide Identification and Expression Profiling of Eceriferum (CER) Gene Family in Passion Fruit (Passiflora edulis) Under Fusarium kyushuense and Drought Stress Conditions
Source: Front Plant Sci. 2022 Jun 27;13:898307. doi: 10.3389/fpls.2022.898307 (PMC9272567; doi:10.3389/fpls.2022.898307)
Supplement: Supplementary file 1 [file Data_Sheet_1.ZIP › Supplementary Materials/Supplementary Table S12.xlsx]

## Sheet: Supplementary Table S12
Supplementary Table S12. The detailed information of putative predicted miRNA targeted PeCER genes.
miRNA name	Targed gene name	Expectation	UPE$	miRNA_start	miRNA_end	Target_start	Target_end	miRNA_aligned_fragment	alignment	Target_aligned_fragment	Inhibition
ped-miR171k-5p	PeCER4	5	-1	1	21	212	232	CGAUGUUGGUGAGGUUCAAUC	:: ::::::.:.:.::: :	AAUACAACCUCGCUAGCAUAG	Cleavage
ped-miR157a-5p	PeCER6	5	-1	1	21	80	100	UUGACAGAAGAUAGAGAGCAC	.:::.::::::.:: ..:	ACUUUCUUUAUCUUUUGCUGA	Cleavage
ped-miR164b-5p	PeCER6	5	-1	1	21	786	806	UGGAGAAGCAGGGCACGUGCA	:: .:: ::: :::::::::	UGAGCGAGCCAUGCUUCUCCC	Translation
ped-miR319b	PeCER6	5	-1	1	21	165	185	UUGGACUGAAGGGAGCUCCCU	: :::: :: ::::: :.:.:	AUGGAGAUCACUUCAUUUCGA	Cleavage
ped-miR319l	PeCER6	5	-1	1	22	164	185	UUGGACUGAAGGGAGCUCCUUC	: :::: :: ::::: :.:.:	UAUGGAGAUCACUUCAUUUCGA	Cleavage
ped-miR395a	PeCER7	4	-1	1	21	530	550	CUGAAGUGUUUGGGGGAACUC	:: ::..::::.:.:.::.::	GAUUUUUCCCAGAUAUUUUAG	Cleavage
ped-miR394a-5p	PeCER7	4.5	-1	1	20	1747	1766	UUGGCAUUCUGUCCACCUCC	:: ::::::.::::..:	CUUGGAGGACAGGAUGCUGA	Cleavage
ped-miR171b-3p	PeCER7	5	-1	1	21	2404	2424	UUGAGCCGUGCCAAUAUCACG	::. :::::::.: : :::	GCUGGCAUUGGCAUGUCACAA	Cleavage
ped-miR399d	PeCER8	5	-1	1	21	1238	1258	UGCCAAAGGAGAUUUGCCCCG	.: :::::::. :.::::: :	UGUGGCAAAUUGCUUUUGGAA	Translation
ped-miR399e	PeCER8	5	-1	1	21	1238	1258	UGCCAAAGGAGAUUUGCCCAG	:::::::. :.::::: :	UGUGGCAAAUUGCUUUUGGAA	Translation
ped-miR399e	PeCER9	5	-1	1	21	677	697	UGCCAAAGGAGAUUUGCCCAG	: ::: ::::::: ::: ::	CAGGGGUAAUCUCCAUUGACA	Cleavage
ped-miR394a-5p	PeCER12	5	-1	1	20	873	892	UUGGCAUUCUGUCCACCUCC	:.: :::..::: :::::	CGGGAAGGAUGGAAGGCCAA	Cleavage
ped-miR166h-5p	PeCER13	3.5	-1	1	21	2721	2741	GGAAUGUUGUUUGGCUCGAGG	::: ::.:::::.::: ::	AGUCGUGCUAAACAGCAUACC	Cleavage
ped-miR166h-5p	PeCER13	5	-1	1	21	4608	4628	GGAAUGUUGUUUGGCUCGAGG	:.: ::.:::.:..:: ::	AAUUGUGCUAAAUAGUAUACC	Cleavage
ped-miR166h-5p	PeCER13	5	-1	1	21	1017	1037	GGAAUGUUGUUUGGCUCGAGG	:.: :.:::::.::: ::	AAUUGUACUAAACAGCAUACC	Cleavage
ped-miR395a	PeCER13	5	-1	1	21	238	258	CUGAAGUGUUUGGGGGAACUC	.:::.: : .:.:::::::	UGGUUUCACAGAGCACUUCAC	Cleavage
ped-miR395a	PeCER13	5	-1	1	21	3667	3687	CUGAAGUGUUUGGGGGAACUC	.:::.: : .:.:::::::	UGGUUUCACAGAGCACUUCAC	Cleavage
ped-miR166a-5p	PeCER13	5	-1	1	21	2721	2741	GGAAUGUUGUCUGGCUCGAGG	::: ::.: :::.::: ::	AGUCGUGCUAAACAGCAUACC	Translation
ped-miR166h-5p	PeCER14	5	-1	1	21	1818	1838	GGAAUGUUGUUUGGCUCGAGG	:.: ::.:::.:..:: ::	AAUUGUGCUAAAUAGUAUACC	Cleavage
ped-miR395a	PeCER14	5	-1	1	21	931	951	CUGAAGUGUUUGGGGGAACUC	.:::.: : .:.:::::::	UGGUUUCACAGAGCACUUCAC	Cleavage
ped-miR166h-5p	PeCER15	5	-1	1	21	255	275	GGAAUGUUGUUUGGCUCGAGG	:.: :.:::::.::: ::	AAUUGUACUAAACAGCAUACC	Cleavage
ped-miR156a-5p	PeCER19	5	-1	1	20	1416	1435	UGACAGAAGAGAGUGAGCAC	: ::. .::::::.:: ::	UUUCUUCUUCUCUUUUGCCA	Cleavage
ped-miR828b	PeCER20	4.5	-1	1	22	3705	3726	UCUUGCUCAAAUGAGUAUUCCA	:::.: ::::: :::::.::	GGGAGUCAUCAUUGGAGCAGGA	Cleavage
ped-miR162a	PeCER24	5	-1	1	22	2250	2271	UGGAGGCAGCGGUUCAUCGAUC	:: ::.:.:::::: ::.	CCGGGAGGAGCUGCUGCCGCCG	Cleavage
ped-miR399d	PeCER27	4	-1	1	21	1403	1423	UGCCAAAGGAGAUUUGCCCCG	.: ::::.::. :::::::.:	UGUGGCAGAUUGCCUUUGGUA	Translation
ped-miR399e	PeCER27	4	-1	1	21	1403	1423	UGCCAAAGGAGAUUUGCCCAG	::::.::. :::::::.:	UGUGGCAGAUUGCCUUUGGUA	Translation
ped-miR394a-5p	PeCER28	4	-1	1	20	649	668	UUGGCAUUCUGUCCACCUCC	:: ::::::.:::::.:	AUUGGAGGACAGGAUGCCGA	Cleavage
ped-miR828b	PeCER29	4.5	-1	1	22	3759	3780	UCUUGCUCAAAUGAGUAUUCCA	:::.: ::::: :::::.::	GGGAGUCAUCAUUGGAGCAGGA	Cleavage
ped-miR166h-5p	PeCER30	4.5	-1	1	21	549	569	GGAAUGUUGUUUGGCUCGAGG	..::::::. :::.:..::..	UUUCGAGCUCAACGAUGUUUU	Cleavage
