# Supplementary material for: Comprehensive Genome-Wide Identification and Expression Profiling of Eceriferum (CER) Gene Family in Passion Fruit (Passiflora edulis) Under Fusarium kyushuense and Drought Stress Conditions
Source: Front Plant Sci. 2022 Jun 27;13:898307. doi: 10.3389/fpls.2022.898307 (PMC9272567; doi:10.3389/fpls.2022.898307)
Supplement: Supplementary file 1 [file Data_Sheet_1.ZIP › Supplementary Materials/Supplementary Table S13.xlsx]

## Sheet: Supplementary Table S13
Supplementary Table S13. Predicted transcription factor in 34 PeCER genes.
TF ID	TF annotation	TF Family	PeCER genes	start	stop	strand	score	p-value	q-value	cis-Acting Element
AT5G42520	BPC6	BBR-BPC	PeCER5	442	462	-	37.4795	2.17e-13	1.39e-08	CACTCTCTCTCTCTCTCTCTC
AT2G01930	BPC1	BBR-BPC	PeCER5	440	463	+	36.2031	1.06e-12	6.67e-08	gggagagagagagagagagagtgg
AT5G42520	BPC6	BBR-BPC	PeCER5	440	460	-	35.0411	2.43e-12	7.78e-08	CTCTCTCTCTCTCTCTCTCCC
AT5G42520	BPC6	BBR-BPC	PeCER5	438	458	-	34.411	3.76e-12	8.02e-08	CTCTCTCTCTCTCTCTCCCTA
AT2G01930	BPC1	BBR-BPC	PeCER5	436	459	+	33.2188	8.46e-12	2.66e-07	catagggagagagagagagagaga
AT2G01930	BPC1	BBR-BPC	PeCER5	438	461	+	32.4688	1.45e-11	3.03e-07	tagggagagagagagagagagagt
AT5G42520	BPC6	BBR-BPC	PeCER5	444	464	-	31.8904	2.44e-11	3.9e-07	TCCACTCTCTCTCTCTCTCTC
AT4G38910	BPC5	BBR-BPC	PeCER5	439	468	+	16.2532	3.13e-11	1.94e-06	agggagagagagagagagagagtggagcag
AT2G01930	BPC1	BBR-BPC	PeCER11	953	976	-	31.25	3.19e-11	4.21e-07	GGGAGAGAAAGAGGGAGAGCGAGA
AT2G01930	BPC1	BBR-BPC	PeCER5	442	465	+	31.1719	3.35e-11	4.21e-07	gagagagagagagagagagtggag
AT2G01930	BPC1	BBR-BPC	PeCER11	955	978	-	30.1875	6.16e-11	6.46e-07	GAGGGAGAGAAAGAGGGAGAGCGA
AT4G17490	ERF6	ERF	PeCER33	16	36	-	28.1875	1.71e-10	1.01e-05	CAACTGCCGCCGCCGCCCCCC
AT5G42520	BPC6	BBR-BPC	PeCER2	961	981	-	28.5205	2.17e-10	2.77e-06	CTCTCTCTCTCACTCTCTCGC
AT2G01930	BPC1	BBR-BPC	PeCER5	444	467	+	27.4844	3.21e-10	2.89e-06	gagagagagagagagagtggagca
AT4G38910	BPC5	BBR-BPC	PeCER11	950	979	-	7.34177	4.25e-10	7.91e-06	GGAGGGAGAGAAAGAGGGAGAGCGAGACAA
AT5G42520	BPC6	BBR-BPC	PeCER11	958	978	+	27.1096	5.08e-10	5.41e-06	ctctccctctttctctccctc
AT1G72360	HRE1	ERF	PeCER33	16	36	-	26.5625	5.32e-10	3.34e-05	CAACTGCCGCCGCCGCCCCCC
AT4G38910	BPC5	BBR-BPC	PeCER5	435	464	+	6.4557	5.47e-10	7.91e-06	gcatagggagagagagagagagagagtgga
AT5G25190	ERF003	ERF	PeCER33	16	34	+	26.1562	5.53e-10	3.42e-05	ggggggcggcggcggcagt
AT5G18450	DREB2G	ERF	PeCER33	17	31	+	25.25	5.55e-10	3.6e-05	gggggcggcggcggc
AT4G38910	BPC5	BBR-BPC	PeCER24	810	839	-	5.72152	6.81e-10	7.91e-06	AGAGCGAGAGAGAGAGAAGGAGAAGCAAAG
AT4G38910	BPC5	BBR-BPC	PeCER5	441	470	+	5.53165	7.17e-10	7.91e-06	ggagagagagagagagagagtggagcagtg
AT4G38910	BPC5	BBR-BPC	PeCER24	816	845	-	5.27848	7.67e-10	7.91e-06	GAAATTAGAGCGAGAGAGAGAGAAGGAGAA
AT1G71450	ERF021	ERF	PeCER15	779	798	-	25.5938	8.24e-10	5.2e-05	CTCCACCAGCTCCGCCGCCT
AT1G03800	ERF10	ERF	PeCER33	20	40	-	25.8438	8.93e-10	4.03e-05	TCTCCAACTGCCGCCGCCGCC
AT5G19790	RAP2-11	ERF	PeCER33	19	33	-	23.5938	9.46e-10	5.77e-05	CTGCCGCCGCCGCCC
AT4G27950	CRF4	ERF	PeCER33	16	36	-	26.2353	1.06e-09	6.12e-05	CAACTGCCGCCGCCGCCCCCC
AT5G18560	ERF086	ERF	PeCER33	19	33	-	24.75	1.26e-09	8.08e-05	CTGCCGCCGCCGCCC
AT1G03800	ERF10	ERF	PeCER33	163	183	-	25.4844	1.27e-09	4.03e-05	GCACCGAACGCCGCCGCCGCG
AT2G01930	BPC1	BBR-BPC	PeCER21	800	823	-	25.0469	1.27e-09	9.51e-06	GAGAGAGAATGCGAGACAGAGAGA
AT1G22810	ERF019	ERF	PeCER33	17	31	+	24.4219	1.3e-09	8.44e-05	gggggcggcggcggc
AT1G53170	ERF8	ERF	PeCER33	20	34	-	24.7969	1.32e-09	8.3e-05	ACTGCCGCCGCCGCC
AT5G65130	AT5G65130	ERF	PeCER33	19	33	-	25.0938	1.33e-09	8.23e-05	CTGCCGCCGCCGCCC
AT1G36060	ERF055	ERF	PeCER33	17	30	+	22.0312	1.37e-09	8.35e-05	gggggcggcggcgg
AT2G45660	SOC1	MIKC_MADS	PeCER24	815	835	+	20.087	1.47e-09	9.1e-05	cttctccttctctctctctcg
AT2G01930	BPC1	BBR-BPC	PeCER2	961	984	+	24.7812	1.47e-09	9.51e-06	gcgagagagtgagagagagaggag
AT2G01930	BPC1	BBR-BPC	PeCER2	963	986	+	24.7344	1.51e-09	9.51e-06	gagagagtgagagagagaggagtg
AT3G20310	ERF7	ERF	PeCER15	779	799	-	25.0469	1.53e-09	9.64e-05	ACTCCACCAGCTCCGCCGCCT
AT4G28140	ERF054	ERF	PeCER15	780	799	+	23.7812	1.65e-09	7.06e-05	ggcggcggagctggtggagt
AT1G68550	ERF118	ERF	PeCER33	19	33	-	24.9062	1.67e-09	0.000102	CTGCCGCCGCCGCCC
AT3G23220	ERF095	ERF	PeCER33	19	33	+	25.1562	1.72e-09	0.000106	gggcggcggcggcag
AT5G44210	ERF9	ERF	PeCER33	13	33	+	25.4062	1.75e-09	0.00011	caaggggggcggcggcggcag
AT3G23240	ERF1B	ERF	PeCER33	9	36	-	25.0781	1.83e-09	8.55e-05	CAACTGCCGCCGCCGCCCCCCTTGTTCC
AT2G01930	BPC1	BBR-BPC	PeCER5	434	457	+	24.3438	1.87e-09	1.02e-05	cgcatagggagagagagagagaga
AT5G25390	SHN3	ERF	PeCER15	780	800	-	25.4058	1.88e-09	7.51e-05	TACTCCACCAGCTCCGCCGCC
AT2G01930	BPC1	BBR-BPC	PeCER24	811	834	-	24.2812	1.94e-09	1.02e-05	GAGAGAGAGAGAAGGAGAAGCAAA
AT1G53910	RAP2-12	ERF	PeCER33	13	33	+	24.875	1.99e-09	0.000123	caaggggggcggcggcggcag
AT4G38910	BPC5	BBR-BPC	PeCER5	433	462	+	1.78481	1.99e-09	1.68e-05	acgcatagggagagagagagagagagagtg
AT4G27950	CRF4	ERF	PeCER33	13	33	-	25.4265	1.99e-09	6.12e-05	CTGCCGCCGCCGCCCCCCTTG
AT5G47220	ERF2	ERF	PeCER33	19	39	-	25.0312	2.09e-09	0.000133	CTCCAACTGCCGCCGCCGCCC
AT5G61600	ERF104	ERF	PeCER33	20	38	-	25.0312	2.16e-09	0.000135	TCCAACTGCCGCCGCCGCC
AT5G51190	ERF105	ERF	PeCER33	18	32	+	24.75	2.16e-09	0.000137	ggggcggcggcggca
AT4G38910	BPC5	BBR-BPC	PeCER21	791	820	-	1.43038	2.17e-09	1.68e-05	AGAGAATGCGAGACAGAGAGAGACGAAGAC
AT1G72050	TFIIIA	C2H2	PeCER15	747	765	-	24.7227	2.27e-09	0.000141	TCTCCTCCCCGTCCTCCTC
AT5G42520	BPC6	BBR-BPC	PeCER11	954	974	+	24.411	2.29e-09	2.09e-05	ctcgctctccctctttctctc
AT4G28140	ERF054	ERF	PeCER33	20	39	+	23.4844	2.36e-09	7.06e-05	ggcggcggcggcagttggag
AT5G25390	SHN3	ERF	PeCER33	17	37	-	25.029	2.4e-09	7.51e-05	CCAACTGCCGCCGCCGCCCCC
AT1G28160	ERF087	ERF	PeCER33	19	33	+	24.3281	2.76e-09	0.000169	gggcggcggcggcag
AT3G23240	ERF1B	ERF	PeCER33	86	113	-	24.625	2.89e-09	8.55e-05	GCCGTGCCGCCGCCAGCTTCGTCGCACC
AT4G18450	ERF091	ERF	PeCER33	164	180	+	24.8594	2.9e-09	0.000106	gcggcggcggcgttcgg
AT2G45660	SOC1	MIKC_MADS	PeCER5	439	459	-	19.8406	3.01e-09	9.3e-05	TCTCTCTCTCTCTCTCTCCCT
AT4G18450	ERF091	ERF	PeCER33	21	37	+	24.7031	3.36e-09	0.000106	gcggcggcggcagttgg
AT5G47230	ERF5	ERF	PeCER33	19	33	-	24.2656	3.76e-09	0.000241	CTGCCGCCGCCGCCC
AT4G38910	BPC5	BBR-BPC	PeCER11	946	975	-	-0.658228	3.8e-09	2.61e-05	GGAGAGAAAGAGGGAGAGCGAGACAATGCG
AT5G63090	LOB	LBD	PeCER15	780	800	-	24.2031	4.51e-09	0.000224	TACTCCACCAGCTCCGCCGCC
AT4G38910	BPC5	BBR-BPC	PeCER5	443	472	+	-1.49367	4.76e-09	2.95e-05	agagagagagagagagagtggagcagtgga
AT2G01930	BPC1	BBR-BPC	PeCER24	813	836	-	22.5781	4.81e-09	2.32e-05	GCGAGAGAGAGAGAAGGAGAAGCA
AT5G42520	BPC6	BBR-BPC	PeCER5	436	456	-	22.9178	5.02e-09	3.6e-05	CTCTCTCTCTCTCTCCCTATG
AT5G42520	BPC6	BBR-BPC	PeCER2	963	983	-	22.863	5.16e-09	3.6e-05	TCCTCTCTCTCTCACTCTCTC
AT5G13910	LEP	ERF	PeCER33	11	31	-	23.9844	5.16e-09	0.000164	GCCGCCGCCGCCCCCCTTGTT
AT5G13910	LEP	ERF	PeCER33	14	34	-	23.9531	5.3e-09	0.000164	ACTGCCGCCGCCGCCCCCCTT
AT5G42520	BPC6	BBR-BPC	PeCER24	816	836	+	22.6986	5.63e-09	3.6e-05	ttctccttctctctctctcgc
AT5G25190	ERF003	ERF	PeCER33	13	31	+	23.7031	5.68e-09	0.000176	caaggggggcggcggcggc
AT3G20310	ERF7	ERF	PeCER33	19	39	-	23.5625	5.71e-09	0.00018	CTCCAACTGCCGCCGCCGCCC
AT1G43160	RAP2-6	ERF	PeCER33	19	33	+	23.5469	6.16e-09	0.000376	gggcggcggcggcag
AT2G31230	ERF15	ERF	PeCER33	21	35	-	23.4844	6.33e-09	0.000331	AACTGCCGCCGCCGC
AT2G01930	BPC1	BBR-BPC	PeCER11	957	980	-	22.0312	6.37e-09	2.86e-05	TGGAGGGAGAGAAAGAGGGAGAGC
AT3G23240	ERF1B	ERF	PeCER33	155	182	-	23.7969	6.41e-09	0.000127	CACCGAACGCCGCCGCCGCGCGACCGCC
AT1G28370	ERF11	ERF	PeCER33	19	33	-	23.4688	6.66e-09	0.000313	CTGCCGCCGCCGCCC
AT1G72360	HRE1	ERF	PeCER15	773	793	-	23.8594	6.86e-09	0.000216	CCAGCTCCGCCGCCTTATCTC
AT2G40340	DREB2C	ERF	PeCER33	88	108	+	23.6029	7.09e-09	0.000444	tgcgacgaagctggcggcggc
AT5G63090	LOB	LBD	PeCER33	88	108	-	23.5625	7.21e-09	0.000224	GCCGCCGCCAGCTTCGTCGCA
AT5G44210	ERF9	ERF	PeCER33	90	110	+	23.4844	7.83e-09	0.000246	cgacgaagctggcggcggcac
AT5G47230	ERF5	ERF	PeCER15	779	793	-	23.3906	8.18e-09	0.000262	CCAGCTCCGCCGCCT
AT1G50640	ERF3	ERF	PeCER33	19	33	+	23.25	8.19e-09	0.000414	gggcggcggcggcag
AT4G38910	BPC5	BBR-BPC	PeCER2	259	288	-	-3.70886	8.36e-09	4.6e-05	GAAGTGAGAAGGAAAATAAGAGAGAGAGAG
AT1G72050	TFIIIA	C2H2	PeCER15	741	759	-	23.1092	8.42e-09	0.000263	CCCCGTCCTCCTCCTGCTC
AT3G57600	DREB2F	ERF	PeCER33	20	30	-	23.5	8.8e-09	0.000556	CCGCCGCCGCC
AT5G61600	ERF104	ERF	PeCER15	780	798	-	23.375	8.84e-09	0.000191	CTCCACCAGCTCCGCCGCC
AT4G38910	BPC5	BBR-BPC	PeCER21	799	828	-	-3.94937	8.92e-09	4.6e-05	AAGATGAGAGAGAATGCGAGACAGAGAGAG
AT2G33710	AT2G33710	ERF	PeCER33	19	33	-	23.1562	9.41e-09	0.000561	CTGCCGCCGCCGCCC
AT1G03800	ERF10	ERF	PeCER15	780	800	-	23.2344	9.48e-09	0.000159	TACTCCACCAGCTCCGCCGCC
AT5G65130	AT5G65130	ERF	PeCER15	779	793	-	23.0938	9.61e-09	0.000297	CCAGCTCCGCCGCCT
AT1G03800	ERF10	ERF	PeCER15	777	797	-	23.1719	9.99e-09	0.000159	TCCACCAGCTCCGCCGCCTTA
AT1G28370	ERF11	ERF	PeCER15	779	793	-	22.9844	1.02e-08	0.000313	CCAGCTCCGCCGCCT
AT2G31230	ERF15	ERF	PeCER33	164	178	-	23.0781	1.02e-08	0.000331	GAACGCCGCCGCCGC
AT5G07310	ERF115	ERF	PeCER33	16	30	-	22.8906	1.02e-08	0.00065	CCGCCGCCGCCCCCC
AT1G28160	ERF087	ERF	PeCER15	779	793	+	22.9844	1.07e-08	0.000326	aggcggcggagctgg
AT5G47220	ERF2	ERF	PeCER15	776	796	-	23.0938	1.08e-08	0.00021	CCACCAGCTCCGCCGCCTTAT
AT4G38910	BPC5	BBR-BPC	PeCER31	739	768	-	-4.82278	1.1e-08	4.65e-05	GAAGGGAGAGAGATAAAAGAAGTGAGAGAA
AT4G38910	BPC5	BBR-BPC	PeCER11	952	981	-	-4.86076	1.11e-08	4.65e-05	GTGGAGGGAGAGAAAGAGGGAGAGCGAGAC
AT2G01930	BPC1	BBR-BPC	PeCER11	959	982	-	20.8906	1.13e-08	4.76e-05	AGTGGAGGGAGAGAAAGAGGGAGA
AT5G61600	ERF104	ERF	PeCER33	163	181	-	23.0625	1.14e-08	0.000191	ACCGAACGCCGCCGCCGCG
AT5G42520	BPC6	BBR-BPC	PeCER24	818	838	+	21.2877	1.14e-08	6.14e-05	ctccttctctctctctcgctc
AT5G42520	BPC6	BBR-BPC	PeCER26	727	747	-	21.2603	1.15e-08	6.14e-05	TTCTGTTTCTCTCTCTCTATA
AT4G38910	BPC5	BBR-BPC	PeCER2	952	981	+	-5.05063	1.16e-08	4.65e-05	gggaaggaggcgagagagtgagagagagag
AT3G23220	ERF095	ERF	PeCER33	162	176	+	23.0625	1.18e-08	0.000362	gcgcggcggcggcgt
AT1G75490	DREB2D	ERF	PeCER15	779	793	-	22.5156	1.19e-08	0.000746	CCAGCTCCGCCGCCT
AT5G47220	ERF2	ERF	PeCER15	779	799	-	22.9531	1.21e-08	0.00021	ACTCCACCAGCTCCGCCGCCT
AT5G61600	ERF104	ERF	PeCER15	777	795	-	22.9688	1.22e-08	0.000191	CACCAGCTCCGCCGCCTTA
AT4G27950	CRF4	ERF	PeCER33	252	272	-	22.8971	1.25e-08	0.000256	ACGCCGCCGCCCTCGCGCCGG
AT1G50640	ERF3	ERF	PeCER15	779	793	+	22.7188	1.31e-08	0.000414	aggcggcggagctgg
AT1G72360	HRE1	ERF	PeCER33	93	113	-	23.0625	1.32e-08	0.000276	GCCGTGCCGCCGCCAGCTTCG
AT5G47220	ERF2	ERF	PeCER33	162	182	-	22.8438	1.32e-08	0.00021	CACCGAACGCCGCCGCCGCGC
AT4G38910	BPC5	BBR-BPC	PeCER11	954	983	-	-5.72152	1.37e-08	4.65e-05	GAGTGGAGGGAGAGAAAGAGGGAGAGCGAG
AT2G44840	ERF13	ERF	PeCER15	775	789	-	21.8594	1.38e-08	0.000843	CTCCGCCGCCTTATC
AT1G68550	ERF118	ERF	PeCER15	779	793	-	22.7344	1.38e-08	0.000422	CCAGCTCCGCCGCCT
AT4G38910	BPC5	BBR-BPC	PeCER11	948	977	-	-5.86076	1.43e-08	4.65e-05	AGGGAGAGAAAGAGGGAGAGCGAGACAATG
AT1G77640	ERF013	ERF	PeCER33	176	196	+	22.0469	1.43e-08	0.000888	ttcggtgctcgtggcggtggt
AT4G38910	BPC5	BBR-BPC	PeCER5	431	460	+	-6.05063	1.49e-08	4.65e-05	cgacgcatagggagagagagagagagagag
AT4G38910	BPC5	BBR-BPC	PeCER24	808	837	-	-6.07595	1.5e-08	4.65e-05	AGCGAGAGAGAGAGAAGGAGAAGCAAAGAA
AT5G64750	ABR1	ERF	PeCER33	253	271	+	22.4375	1.5e-08	0.000561	cggcgcgagggcggcggcg
AT4G38910	BPC5	BBR-BPC	PeCER24	806	835	-	-6.08861	1.5e-08	4.65e-05	CGAGAGAGAGAGAAGGAGAAGCAAAGAACG
AT2G01930	BPC1	BBR-BPC	PeCER24	819	842	-	20.2812	1.54e-08	6.04e-05	ATTAGAGCGAGAGAGAGAGAAGGA
AT1G21910	ERF012	ERF	PeCER15	780	799	-	22.0625	1.59e-08	0.000991	ACTCCACCAGCTCCGCCGCC
AT3G15210	ERF4	ERF	PeCER33	19	33	-	22.7344	1.6e-08	0.00101	CTGCCGCCGCCGCCC
AT4G38910	BPC5	BBR-BPC	PeCER21	797	826	-	-6.40506	1.62e-08	4.77e-05	GATGAGAGAGAATGCGAGACAGAGAGAGAC
AT5G67000	ERF122	ERF	PeCER33	16	30	+	20.589	1.65e-08	0.00106	ggggggcggcggcgg
AT4G17490	ERF6	ERF	PeCER33	13	33	-	22.8594	1.67e-08	0.000356	CTGCCGCCGCCGCCCCCCTTG
AT4G27950	CRF4	ERF	PeCER33	90	110	-	22.4118	1.74e-08	0.000267	GTGCCGCCGCCAGCTTCGTCG
AT5G43410	ERF096	ERF	PeCER33	21	30	-	17.3609	1.76e-08	0.000497	CCGCCGCCGC
AT5G43410	ERF096	ERF	PeCER33	164	173	-	17.3609	1.76e-08	0.000497	CCGCCGCCGC
AT4G17490	ERF6	ERF	PeCER33	93	113	-	22.75	1.8e-08	0.000356	GCCGTGCCGCCGCCAGCTTCG
AT5G47220	ERF2	ERF	PeCER33	311	331	-	22.4219	1.84e-08	0.000234	CTCTCACCTGAGCCGCCACCG
AT2G01930	BPC1	BBR-BPC	PeCER31	740	763	-	19.875	1.88e-08	6.95e-05	GAGAGAGATAAAAGAAGTGAGAGA
AT3G55370	OBP3	Dof	PeCER2	604	624	-	19.0156	1.96e-08	0.00124	TTTTCTTTTCTTTTTTTCTTT
AT5G18560	ERF086	ERF	PeCER15	779	793	-	22.2344	1.97e-08	0.000628	CCAGCTCCGCCGCCT
AT5G44210	ERF9	ERF	PeCER33	252	272	+	22.2031	1.99e-08	0.000417	ccggcgcgagggcggcggcgt
AT5G25390	SHN3	ERF	PeCER15	777	797	-	21.5797	2e-08	0.000418	TCCACCAGCTCCGCCGCCTTA
AT1G28160	ERF087	ERF	PeCER33	165	179	+	22.2812	2.02e-08	0.000412	cggcggcggcgttcg
AT1G53910	RAP2-12	ERF	PeCER33	90	110	+	22.3125	2.06e-08	0.000636	cgacgaagctggcggcggcac
AT2G33710	AT2G33710	ERF	PeCER15	779	793	-	22.2031	2.14e-08	0.000622	CCAGCTCCGCCGCCT
AT5G17430	BBM	AP2	PeCER2	609	628	+	19.8987	2.18e-08	0.00102	aaaaaagaaaagaaaagaag
AT1G43160	RAP2-6	ERF	PeCER15	779	793	+	22.0938	2.19e-08	0.000596	aggcggcggagctgg
AT3G20310	ERF7	ERF	PeCER33	22	42	-	21.9062	2.23e-08	0.00047	CGTCTCCAACTGCCGCCGCCG
AT1G53170	ERF8	ERF	PeCER15	780	794	-	22	2.27e-08	0.000712	ACCAGCTCCGCCGCC
AT2G01930	BPC1	BBR-BPC	PeCER24	817	840	-	19.4531	2.31e-08	8.06e-05	TAGAGCGAGAGAGAGAGAAGGAGA
AT5G51190	ERF105	ERF	PeCER33	161	175	+	22.3281	2.32e-08	0.000735	cgcgcggcggcggcg
AT5G07310	ERF115	ERF	PeCER33	19	33	-	21.875	2.33e-08	0.000742	CTGCCGCCGCCGCCC
AT1G75490	DREB2D	ERF	PeCER33	19	33	-	21.6719	2.37e-08	0.000746	CTGCCGCCGCCGCCC
AT5G42520	BPC6	BBR-BPC	PeCER2	965	985	-	19.7397	2.4e-08	0.000118	ACTCCTCTCTCTCTCACTCTC
AT1G50640	ERF3	ERF	PeCER33	165	179	+	22	2.44e-08	0.000513	cggcggcggcgttcg
AT5G64750	ABR1	ERF	PeCER33	91	109	+	21.8438	2.51e-08	0.000561	gacgaagctggcggcggca
AT3G23240	ERF1B	ERF	PeCER33	335	362	-	22.2188	2.57e-08	0.000329	CCTCCCTAGCCGCCAGCTTCCTCCCCAG
AT4G17490	ERF6	ERF	PeCER33	159	179	-	22.2188	2.6e-08	0.000385	CGAACGCCGCCGCCGCGCGAC
AT4G18450	ERF091	ERF	PeCER15	778	794	+	22.1094	2.69e-08	0.000568	aaggcggcggagctggt
AT1G68550	ERF118	ERF	PeCER33	162	176	-	21.875	2.76e-08	0.000561	ACGCCGCCGCCGCGC
AT3G23240	ERF1B	ERF	PeCER33	301	328	-	22.125	2.78e-08	0.000329	TCACCTGAGCCGCCACCGTGAGCAGCTA
AT5G64750	ABR1	ERF	PeCER33	14	32	+	21.7031	2.82e-08	0.000561	aaggggggcggcggcggca
AT2G01930	BPC1	BBR-BPC	PeCER2	260	283	-	19	2.87e-08	9.51e-05	GAGAAGGAAAATAAGAGAGAGAGA
AT5G44210	ERF9	ERF	PeCER33	16	36	+	21.6562	2.92e-08	0.000459	ggggggcggcggcggcagttg
AT1G43160	RAP2-6	ERF	PeCER33	22	36	+	21.7656	2.93e-08	0.000596	cggcggcggcagttg
AT5G47230	ERF5	ERF	PeCER33	22	36	-	21.7344	2.94e-08	0.000626	CAACTGCCGCCGCCG
AT5G18560	ERF086	ERF	PeCER33	162	176	-	21.75	3.05e-08	0.000648	ACGCCGCCGCCGCGC
AT4G38910	BPC5	BBR-BPC	PeCER21	795	824	-	-8.96203	3.07e-08	8.62e-05	TGAGAGAGAATGCGAGACAGAGAGAGACGA
AT5G13910	LEP	ERF	PeCER33	253	273	-	21.7031	3.11e-08	0.000511	CACGCCGCCGCCCTCGCGCCG
AT2G33710	AT2G33710	ERF	PeCER33	165	179	-	21.7656	3.13e-08	0.000622	CGAACGCCGCCGCCG
AT5G17430	BBM	AP2	PeCER2	604	623	+	19.6582	3.18e-08	0.00102	aaagaaaaaaagaaaagaaa
AT1G72050	TFIIIA	C2H2	PeCER15	744	762	-	21.3361	3.21e-08	0.000389	CCTCCCCGTCCTCCTCCTG
AT5G42520	BPC6	BBR-BPC	PeCER26	731	751	-	19.1096	3.22e-08	0.000147	ATGTTTCTGTTTCTCTCTCTC
AT5G25390	SHN3	ERF	PeCER33	88	108	-	20.7391	3.26e-08	0.00051	GCCGCCGCCAGCTTCGTCGCA
AT5G13910	LEP	ERF	PeCER33	91	111	-	21.625	3.3e-08	0.000511	CGTGCCGCCGCCAGCTTCGTC
AT1G53170	ERF8	ERF	PeCER33	163	177	-	21.5469	3.45e-08	0.00072	AACGCCGCCGCCGCG
AT2G40220	ABI4	ERF	PeCER33	17	26	-	19.3605	3.52e-08	0.00201	CGCCGCCCCC
AT2G45660	SOC1	MIKC_MADS	PeCER26	730	750	-	18.7826	3.53e-08	0.000699	TGTTTCTGTTTCTCTCTCTCT
AT4G17490	ERF6	ERF	PeCER15	773	793	-	21.75	3.56e-08	0.000421	CCAGCTCCGCCGCCTTATCTC
AT5G42520	BPC6	BBR-BPC	PeCER11	960	980	+	18.863	3.61e-08	0.000154	ctccctctttctctccctcca
AT1G72050	TFIIIA	C2H2	PeCER4	923	941	+	21.1681	3.63e-08	0.000389	cttcctccacaacctcttc
AT1G28160	ERF087	ERF	PeCER33	22	36	+	21.5625	3.75e-08	0.000573	cggcggcggcagttg
AT4G34410	ERF109	ERF	PeCER15	775	789	+	20.9375	3.83e-08	0.00237	gataaggcggcggag
AT4G27950	CRF4	ERF	PeCER33	10	30	-	21.2059	3.86e-08	0.000473	CCGCCGCCGCCCCCCTTGTTC
AT4G38910	BPC5	BBR-BPC	PeCER5	437	466	+	-9.97468	3.87e-08	0.000104	atagggagagagagagagagagagtggagc
AT1G71450	ERF021	ERF	PeCER15	782	801	-	20.9844	4.03e-08	0.00127	CTACTCCACCAGCTCCGCCG
AT1G72050	TFIIIA	C2H2	PeCER11	963	981	+	21.0168	4.05e-08	0.000389	cctctttctctccctccac
AT5G08330	TCP21	TCP	PeCER2	551	564	+	21.1094	4.08e-08	0.00251	tgtgggccccattt
AT1G46768	RAP2-1	ERF	PeCER33	18	30	+	20.2031	4.09e-08	0.00257	ggggcggcggcgg
AT1G72050	TFIIIA	C2H2	PeCER15	750	768	-	21	4.1e-08	0.000389	CTTTCTCCTCCCCGTCCTC
AT1G68550	ERF118	ERF	PeCER33	165	179	-	21.375	4.16e-08	0.000617	CGAACGCCGCCGCCG
AT4G38910	BPC5	BBR-BPC	PeCER26	722	751	+	-10.2911	4.17e-08	0.000107	atacatatagagagagagaaacagaaacat
AT2G01930	BPC1	BBR-BPC	PeCER5	432	455	+	18.1875	4.23e-08	0.000133	gacgcatagggagagagagagaga
AT5G63090	LOB	LBD	PeCER15	777	797	-	20.9844	4.31e-08	0.000891	TCCACCAGCTCCGCCGCCTTA
AT2G40340	DREB2C	ERF	PeCER15	780	800	+	21.0588	4.33e-08	0.00136	ggcggcggagctggtggagta
AT1G72050	TFIIIA	C2H2	PeCER9	295	313	+	20.916	4.37e-08	0.000389	cctccccttcccctccctc
AT3G23240	ERF1B	ERF	PeCER33	152	179	-	21.5156	4.52e-08	0.000339	CGAACGCCGCCGCCGCGCGACCGCCTCG
AT2G45660	SOC1	MIKC_MADS	PeCER2	606	626	-	18.6522	4.53e-08	0.000699	TCTTTTCTTTTCTTTTTTTCT
AT3G23240	ERF1B	ERF	PeCER33	6	33	-	21.5	4.58e-08	0.000339	CTGCCGCCGCCGCCCCCCTTGTTCCACA
AT3G23240	ERF1B	ERF	PeCER15	766	793	-	21.5	4.58e-08	0.000339	CCAGCTCCGCCGCCTTATCTCCTTCCTT
AT5G18560	ERF086	ERF	PeCER33	165	179	-	21.2969	4.59e-08	0.000732	CGAACGCCGCCGCCG
AT3G23220	ERF095	ERF	PeCER33	311	325	+	21.3125	4.66e-08	0.000955	cggtggcggctcagg
AT1G28370	ERF11	ERF	PeCER33	165	179	-	21.2031	4.84e-08	0.000962	CGAACGCCGCCGCCG
AT5G67190	ERF010	ERF	PeCER33	19	33	-	20.4062	4.84e-08	0.00296	CTGCCGCCGCCGCCC
AT3G50260	ERF011	ERF	PeCER33	19	33	-	20.5	4.86e-08	0.00311	CTGCCGCCGCCGCCC
AT4G16150	CAMTA5	CAMTA	PeCER2	366	383	+	19.4844	4.89e-08	0.00318	ccgtgtccatgccgcgtc
AT1G75490	DREB2D	ERF	PeCER33	22	36	-	20.8125	4.99e-08	0.00105	CAACTGCCGCCGCCG
AT5G64750	ABR1	ERF	PeCER15	771	789	+	21	5e-08	0.000747	aggagataaggcggcggag
AT5G61600	ERF104	ERF	PeCER33	97	115	-	21.0781	5.05e-08	0.000629	CCGCCGTGCCGCCGCCAGC
AT1G68550	ERF118	ERF	PeCER33	22	36	-	21.1094	5.05e-08	0.000617	CAACTGCCGCCGCCG
AT5G47230	ERF5	ERF	PeCER33	165	179	-	20.9844	5.06e-08	0.000809	CGAACGCCGCCGCCG
AT1G50640	ERF3	ERF	PeCER33	22	36	+	21.125	5.08e-08	0.0008	cggcggcggcagttg
AT1G21910	ERF012	ERF	PeCER33	20	39	-	20.875	5.08e-08	0.00158	CTCCAACTGCCGCCGCCGCC
AT1G65620	LBD6	LBD	PeCER33	90	110	-	20.9062	5.09e-08	0.00177	GTGCCGCCGCCAGCTTCGTCG
AT1G72010	TCP22	TCP	PeCER2	550	562	+	21.2031	5.13e-08	0.00315	gtgtgggccccat
AT1G53910	RAP2-12	ERF	PeCER33	16	36	+	21.1562	5.13e-08	0.000841	ggggggcggcggcggcagttg
AT5G44210	ERF9	ERF	PeCER33	10	30	+	20.8125	5.19e-08	0.000652	gaacaaggggggcggcggcgg
AT5G47220	ERF2	ERF	PeCER33	22	42	-	20.9844	5.35e-08	0.000567	CGTCTCCAACTGCCGCCGCCG
AT5G65130	AT5G65130	ERF	PeCER33	22	36	-	20.9219	5.41e-08	0.00111	CAACTGCCGCCGCCG
AT1G53910	RAP2-12	ERF	PeCER33	252	272	+	21.0781	5.45e-08	0.000841	ccggcgcgagggcggcggcgt
AT2G33710	AT2G33710	ERF	PeCER33	22	36	-	21.0625	5.45e-08	0.000812	CAACTGCCGCCGCCG
AT1G43160	RAP2-6	ERF	PeCER33	165	179	+	20.9062	5.73e-08	0.000876	cggcggcggcgttcg
AT1G65620	LBD6	LBD	PeCER15	782	802	-	20.7344	5.75e-08	0.00177	TCTACTCCACCAGCTCCGCCG
AT5G42520	BPC6	BBR-BPC	PeCER5	446	466	-	17.7945	5.87e-08	0.000229	GCTCCACTCTCTCTCTCTCTC
AT3G23240	ERF1B	ERF	PeCER33	251	278	-	21.1406	6.03e-08	0.000397	ATCCGCACGCCGCCGCCCTCGCGCCGGT
AT4G31060	ERF015	ERF	PeCER33	176	195	-	20.4062	6.07e-08	0.00181	CCACCGCCACGAGCACCGAA
AT5G42520	BPC6	BBR-BPC	PeCER5	448	468	-	17.7123	6.09e-08	0.000229	CTGCTCCACTCTCTCTCTCTC
AT4G28140	ERF054	ERF	PeCER33	100	119	+	20.3906	6.16e-08	0.00123	ggcggcggcacggcggcgcg
AT1G28370	ERF11	ERF	PeCER33	22	36	-	20.8594	6.27e-08	0.000962	CAACTGCCGCCGCCG
AT4G31060	ERF015	ERF	PeCER33	88	107	-	20.375	6.28e-08	0.00181	CCGCCGCCAGCTTCGTCGCA
AT3G23220	ERF095	ERF	PeCER33	16	30	+	20.9219	6.28e-08	0.000966	ggggggcggcggcgg
AT2G01930	BPC1	BBR-BPC	PeCER26	727	750	+	17.3125	6.36e-08	0.000191	tatagagagagagaaacagaaaca
AT4G38910	BPC5	BBR-BPC	PeCER6	970	999	+	-12.1519	6.45e-08	0.00016	ggaaaaaaagggaaacagaaagacagagag
AT1G03800	ERF10	ERF	PeCER33	97	117	-	20.75	6.49e-08	0.000827	CGCCGCCGTGCCGCCGCCAGC
AT5G42520	BPC6	BBR-BPC	PeCER24	820	840	+	17.5479	6.55e-08	0.000233	ccttctctctctctcgctcta
AT2G31230	ERF15	ERF	PeCER33	313	327	-	20.875	6.63e-08	0.00143	CACCTGAGCCGCCAC
AT1G35560	TCP23	TCP	PeCER2	551	560	-	22.3534	6.91e-08	0.00416	GGGGCCCACA
AT5G51910	TCP19	TCP	PeCER2	552	561	-	18.6596	6.91e-08	0.00422	TGGGGCCCAC
AT5G18560	ERF086	ERF	PeCER33	22	36	-	20.7969	6.94e-08	0.000887	CAACTGCCGCCGCCG
AT5G02460	DOF5.1	Dof	PeCER2	609	629	+	18.2344	6.96e-08	0.00453	aaaaaagaaaagaaaagaagg
AT1G53910	RAP2-12	ERF	PeCER15	770	790	+	20.6719	7.36e-08	0.00091	aaggagataaggcggcggagc
AT4G38910	BPC5	BBR-BPC	PeCER21	793	822	-	-12.7089	7.36e-08	0.000175	AGAGAGAATGCGAGACAGAGAGAGACGAAG
AT5G07310	ERF115	ERF	PeCER33	93	107	-	20.3594	7.37e-08	0.00156	CCGCCGCCAGCTTCG
AT4G27950	CRF4	ERF	PeCER15	773	793	-	20.1618	7.45e-08	0.000762	CCAGCTCCGCCGCCTTATCTC
AT1G28160	ERF087	ERF	PeCER33	162	176	+	20.7031	7.48e-08	0.000915	gcgcggcggcggcgt
AT3G46070	AT3G46070	C2H2	PeCER2	964	978	-	17.3699	7.93e-08	0.00526	TCTCTCTCACTCTCT
AT3G23240	ERF1B	ERF	PeCER33	248	275	-	20.75	8.06e-08	0.000477	CGCACGCCGCCGCCCTCGCGCCGGTGCT
AT1G72360	HRE1	ERF	PeCER33	159	179	-	20.5156	8.33e-08	0.00131	CGAACGCCGCCGCCGCGCGAC
AT5G47220	ERF2	ERF	PeCER33	165	185	-	20.3438	8.38e-08	0.000762	GAGCACCGAACGCCGCCGCCG
AT5G65130	AT5G65130	ERF	PeCER33	16	30	-	20.3281	8.42e-08	0.0013	CCGCCGCCGCCCCCC
AT4G38910	BPC5	BBR-BPC	PeCER15	650	679	+	-13.2911	8.42e-08	0.000188	agagatgcaaagaggaggagagaaagggaa
AT5G13910	LEP	ERF	PeCER33	157	177	-	20.2969	8.47e-08	0.00105	AACGCCGCCGCCGCGCGACCG
AT4G28140	ERF054	ERF	PeCER33	23	42	+	20.0312	8.56e-08	0.00128	ggcggcggcagttggagacg
AT4G38910	BPC5	BBR-BPC	PeCER11	944	973	-	-13.3797	8.63e-08	0.000188	AGAGAAAGAGGGAGAGCGAGACAATGCGGG
AT1G69690	TCP15	TCP	PeCER2	550	562	+	20.3594	8.67e-08	0.00526	gtgtgggccccat
AT2G01930	BPC1	BBR-BPC	PeCER2	262	285	-	16.6094	8.78e-08	0.000251	GTGAGAAGGAAAATAAGAGAGAGA
AT4G38910	BPC5	BBR-BPC	PeCER2	257	286	-	-13.443	8.8e-08	0.000188	AGTGAGAAGGAAAATAAGAGAGAGAGAGCC
AT4G31060	ERF015	ERF	PeCER14	662	681	+	20.0469	8.82e-08	0.00181	tcaccgacaccgacggagct
AT5G64750	ABR1	ERF	PeCER33	157	175	+	20.25	8.98e-08	0.00107	cggtcgcgcggcggcggcg
AT5G42520	BPC6	BBR-BPC	PeCER24	814	834	+	16.8219	9.02e-08	0.000303	gcttctccttctctctctctc
AT3G15210	ERF4	ERF	PeCER15	776	790	-	20.625	9.23e-08	0.00217	GCTCCGCCGCCTTAT
AT2G44840	ERF13	ERF	PeCER33	18	32	-	20.2969	9.25e-08	0.00277	TGCCGCCGCCGCCCC
AT1G49480	REM19	B3	PeCER11	628	642	+	18.3529	9.26e-08	0.00323	gaaaaaaaaaaaaaa
AT1G44830	ERF014	ERF	PeCER15	779	793	-	20.375	9.28e-08	0.00589	CCAGCTCCGCCGCCT
AT2G01930	BPC1	BBR-BPC	PeCER2	959	982	+	16.4688	9.36e-08	0.000256	aggcgagagagtgagagagagagg
AT1G19210	ERF017	ERF	PeCER33	17	30	+	19.2344	9.83e-08	0.00602	gggggcggcggcgg
AT4G38910	BPC5	BBR-BPC	PeCER24	802	831	-	-14.038	1.01e-07	0.000207	AGAGAGAGAAGGAGAAGCAAAGAACGAGCT
AT3G20310	ERF7	ERF	PeCER33	314	334	-	19.9062	1.02e-07	0.0016	CCACTCTCACCTGAGCCGCCA
AT3G57600	DREB2F	ERF	PeCER33	23	33	-	20.1406	1.05e-07	0.00266	CTGCCGCCGCC
AT4G27950	CRF4	ERF	PeCER33	156	176	-	19.5882	1.06e-07	0.000927	ACGCCGCCGCCGCGCGACCGC
AT5G13910	LEP	ERF	PeCER15	771	791	-	19.9688	1.06e-07	0.0011	AGCTCCGCCGCCTTATCTCCT
AT2G01930	BPC1	BBR-BPC	PeCER11	951	974	-	16.1875	1.06e-07	0.000279	GAGAGAAAGAGGGAGAGCGAGACA
AT5G17430	BBM	AP2	PeCER5	440	459	+	18.7595	1.06e-07	0.00184	gggagagagagagagagaga
AT4G38910	BPC5	BBR-BPC	PeCER24	804	833	-	-14.4051	1.1e-07	0.00022	AGAGAGAGAGAAGGAGAAGCAAAGAACGAG
AT2G45660	SOC1	MIKC_MADS	PeCER6	972	992	-	18.1304	1.1e-07	0.00124	TCTTTCTGTTTCCCTTTTTTT
AT3G15210	ERF4	ERF	PeCER33	162	176	-	20.375	1.11e-07	0.00217	ACGCCGCCGCCGCGC
AT5G17430	BBM	AP2	PeCER2	260	279	-	18.6962	1.15e-07	0.00184	AGGAAAATAAGAGAGAGAGA
AT5G44210	ERF9	ERF	PeCER33	87	107	+	19.5938	1.15e-07	0.00121	gtgcgacgaagctggcggcgg
AT1G75080	BZR1	BES1	PeCER31	428	447	+	20.0781	1.15e-07	0.00717	gcacacgtgtggccatgctt
AT5G61600	ERF104	ERF	PeCER33	346	364	-	19.875	1.16e-07	0.00106	CTCCTCCCTAGCCGCCAGC
AT5G47220	ERF2	ERF	PeCER33	96	116	-	19.8594	1.16e-07	0.000927	GCCGCCGTGCCGCCGCCAGCT
AT5G47230	ERF5	ERF	PeCER33	162	176	-	19.7969	1.18e-07	0.00143	ACGCCGCCGCCGCGC
AT5G61600	ERF104	ERF	PeCER33	312	330	-	19.8281	1.19e-07	0.00106	TCTCACCTGAGCCGCCACC
AT4G38910	BPC5	BBR-BPC	PeCER31	735	764	-	-14.7722	1.19e-07	0.000231	GGAGAGAGATAAAAGAAGTGAGAGAAAAAA
AT5G67000	ERF122	ERF	PeCER27	910	924	-	18.9726	1.2e-07	0.00383	TTGCTGCGGCGGAGA
AT1G22810	ERF019	ERF	PeCER33	182	196	+	19.8281	1.23e-07	0.00397	gctcgtggcggtggt
AT2G01930	BPC1	BBR-BPC	PeCER2	953	976	+	15.8281	1.25e-07	0.00031	ggaaggaggcgagagagtgagaga
AT1G53170	ERF8	ERF	PeCER33	23	37	-	19.9062	1.27e-07	0.00163	CCAACTGCCGCCGCC
AT1G53170	ERF8	ERF	PeCER33	166	180	-	19.875	1.3e-07	0.00163	CCGAACGCCGCCGCC
AT4G38910	BPC5	BBR-BPC	PeCER26	724	753	+	-15.1899	1.31e-07	0.000243	acatatagagagagagaaacagaaacatca
AT1G08010	GATA11	GATA	PeCER3	340	354	-	18.1094	1.31e-07	0.00853	AAATCCAGATCTGGT
AT3G11020	DREB2B	ERF	PeCER14	656	676	-	19.2812	1.31e-07	0.00469	CGTCGGTGTCGGTGAGTGAGA
AT4G38910	BPC5	BBR-BPC	PeCER21	789	818	-	-15.2785	1.33e-07	0.000243	AGAATGCGAGACAGAGAGAGACGAAGACCA
AT5G47230	ERF5	ERF	PeCER33	311	325	-	19.6094	1.34e-07	0.00143	CCTGAGCCGCCACCG
AT2G45660	SOC1	MIKC_MADS	PeCER5	445	465	-	18	1.35e-07	0.00124	CTCCACTCTCTCTCTCTCTCT
AT2G44840	ERF13	ERF	PeCER33	257	271	-	19.9219	1.36e-07	0.00277	CGCCGCCGCCCTCGC
AT2G01930	BPC1	BBR-BPC	PeCER21	798	821	-	15.6406	1.36e-07	0.00031	GAGAGAATGCGAGACAGAGAGAGA
AT3G15210	ERF4	ERF	PeCER33	16	30	-	20.0781	1.37e-07	0.00217	CCGCCGCCGCCCCCC
AT2G01930	BPC1	BBR-BPC	PeCER5	448	471	+	15.625	1.37e-07	0.00031	gagagagagagagtggagcagtgg
AT2G01930	BPC1	BBR-BPC	PeCER24	815	838	-	15.6094	1.38e-07	0.00031	GAGCGAGAGAGAGAGAAGGAGAAG
AT2G40220	ABI4	ERF	PeCER33	20	29	-	18.1744	1.4e-07	0.00201	CGCCGCCGCC
AT2G40220	ABI4	ERF	PeCER33	166	175	-	18.1744	1.4e-07	0.00201	CGCCGCCGCC
AT2G40220	ABI4	ERF	PeCER33	262	271	-	18.1744	1.4e-07	0.00201	CGCCGCCGCC
AT5G19790	RAP2-11	ERF	PeCER33	165	179	-	19.4219	1.4e-07	0.00266	CGAACGCCGCCGCCG
AT2G45660	SOC1	MIKC_MADS	PeCER11	957	977	+	17.971	1.41e-07	0.00124	gctctccctctttctctccct
AT5G25190	ERF003	ERF	PeCER15	773	791	+	19.5938	1.41e-07	0.00233	gagataaggcggcggagct
AT5G42520	BPC6	BBR-BPC	PeCER24	812	832	+	15.7397	1.44e-07	0.000453	ttgcttctccttctctctctc
AT4G27950	CRF4	ERF	PeCER33	305	325	-	19.0294	1.48e-07	0.00113	CCTGAGCCGCCACCGTGAGCA
AT5G13910	LEP	ERF	PeCER33	88	108	-	19.4688	1.48e-07	0.00131	GCCGCCGCCAGCTTCGTCGCA
AT4G18450	ERF091	ERF	PeCER15	781	797	+	19.5781	1.48e-07	0.00234	gcggcggagctggtgga
AT5G42520	BPC6	BBR-BPC	PeCER26	725	745	-	15.6575	1.49e-07	0.000453	CTGTTTCTCTCTCTCTATATG
AT5G44210	ERF9	ERF	PeCER15	770	790	+	19.1875	1.49e-07	0.00134	aaggagataaggcggcggagc
AT5G51190	ERF105	ERF	PeCER15	775	789	+	19.8438	1.49e-07	0.00262	gataaggcggcggag
AT5G64750	ABR1	ERF	PeCER33	11	29	+	19.5625	1.5e-07	0.00149	aacaaggggggcggcggcg
AT3G11020	DREB2B	ERF	PeCER15	773	793	+	19.1562	1.5e-07	0.00469	gagataaggcggcggagctgg
AT1G46768	RAP2-1	ERF	PeCER33	186	198	+	19.1562	1.5e-07	0.00472	gtggcggtggtcg
AT5G25190	ERF003	ERF	PeCER33	255	273	+	19.5	1.51e-07	0.00233	gcgcgagggcggcggcgtg
AT5G25830	GATA12	GATA	PeCER3	341	353	-	17.5156	1.51e-07	0.01	AATCCAGATCTGG
AT1G75490	DREB2D	ERF	PeCER33	165	179	-	19.5625	1.54e-07	0.00242	CGAACGCCGCCGCCG
AT2G31230	ERF15	ERF	PeCER15	778	792	-	19.7344	1.57e-07	0.00255	CAGCTCCGCCGCCTT
AT5G43410	ERF096	ERF	PeCER33	18	27	-	16.9173	1.58e-07	0.00218	CCGCCGCCCC
AT5G10510	AIL6	AP2	PeCER12	50	64	-	18.4531	1.59e-07	0.0103	CCTCGAGATGCGAGA
AT1G65620	LBD6	LBD	PeCER15	779	799	-	19.2344	1.6e-07	0.00328	ACTCCACCAGCTCCGCCGCCT
AT4G34410	ERF109	ERF	PeCER33	257	271	+	19.5312	1.6e-07	0.00493	gcgagggcggcggcg
AT4G38910	BPC5	BBR-BPC	PeCER5	427	456	+	-16.0886	1.6e-07	0.000282	cggtcgacgcatagggagagagagagagag
AT2G31220	BHLH10	bHLH	PeCER14	662	675	-	18.8281	1.61e-07	0.01	GTCGGTGTCGGTGA
AT5G42520	BPC6	BBR-BPC	PeCER11	950	970	+	15.4795	1.61e-07	0.000467	ttgtctcgctctccctctttc
AT2G45660	SOC1	MIKC_MADS	PeCER2	604	624	-	17.8841	1.61e-07	0.00124	TTTTCTTTTCTTTTTTTCTTT
AT5G19790	RAP2-11	ERF	PeCER33	22	36	-	19.25	1.66e-07	0.00266	CAACTGCCGCCGCCG
AT5G66940	DOF5.8	Dof	PeCER6	649	677	-	17.8438	1.66e-07	0.0106	CCATCCTTGCTTTTCTCTTTTTTTTATTT
AT3G57600	DREB2F	ERF	PeCER33	166	176	-	19.5156	1.68e-07	0.00266	ACGCCGCCGCC
AT3G57600	DREB2F	ERF	PeCER33	262	272	-	19.5156	1.68e-07	0.00266	ACGCCGCCGCC
AT5G17430	BBM	AP2	PeCER5	438	457	+	18.3797	1.69e-07	0.00217	tagggagagagagagagaga
AT4G17490	ERF6	ERF	PeCER33	308	328	-	19.1406	1.69e-07	0.00144	TCACCTGAGCCGCCACCGTGA
AT1G72050	TFIIIA	C2H2	PeCER15	855	873	+	18.9916	1.69e-07	0.00132	tttctccctcctcttcttc
AT4G17490	ERF6	ERF	PeCER33	255	275	-	19.125	1.71e-07	0.00144	CGCACGCCGCCGCCCTCGCGC
AT4G38910	BPC5	BBR-BPC	PeCER24	812	841	-	-16.4304	1.72e-07	0.000296	TTAGAGCGAGAGAGAGAGAAGGAGAAGCAA
AT5G19790	RAP2-11	ERF	PeCER33	261	275	-	19.1875	1.75e-07	0.00266	CGCACGCCGCCGCCC
AT1G53910	RAP2-12	ERF	PeCER33	305	325	+	19.4375	1.75e-07	0.00179	tgctcacggtggcggctcagg
AT3G20310	ERF7	ERF	PeCER33	99	119	-	19.1406	1.75e-07	0.00168	CGCGCCGCCGTGCCGCCGCCA
AT5G13910	LEP	ERF	PeCER33	154	174	-	19.2031	1.76e-07	0.00136	GCCGCCGCCGCGCGACCGCCT
AT5G63090	LOB	LBD	PeCER33	20	40	-	18.7812	1.76e-07	0.00273	TCTCCAACTGCCGCCGCCGCC
AT1G12630	ERF027	ERF	PeCER14	651	671	+	18.9219	1.76e-07	0.0109	cgctctctcactcaccgacac
AT2G01930	BPC1	BBR-BPC	PeCER26	723	746	+	15.0312	1.78e-07	0.000386	tacatatagagagagagaaacaga
AT5G50570	SPL13A	SBP	PeCER27	270	280	-	16.125	1.79e-07	0.0119	ATTGTACGGAC
AT1G77640	ERF013	ERF	PeCER14	661	681	-	19.4688	1.79e-07	0.00554	AGCTCCGTCGGTGTCGGTGAG
AT1G53170	ERF8	ERF	PeCER33	262	276	-	19.4219	1.83e-07	0.00173	CCGCACGCCGCCGCC
AT3G20310	ERF7	ERF	PeCER33	162	182	-	19.0781	1.83e-07	0.00168	CACCGAACGCCGCCGCCGCGC
AT3G20840	PLT1	AP2	PeCER12	49	67	+	19.0822	1.84e-07	0.012	gtctcgcatctcgaggtac
AT2G01570	RGA	GRAS	PeCER6	653	672	+	17.7571	1.86e-07	0.00688	aaaaaaaagagaaaagcaag
AT3G27010	TCP20	TCP	PeCER2	552	572	-	19.4219	1.88e-07	0.00763	GTCCCTCCAAATGGGGCCCAC
AT2G01930	BPC1	BBR-BPC	PeCER15	651	674	+	14.875	1.91e-07	0.0004	gagatgcaaagaggaggagagaaa
AT4G38910	BPC5	BBR-BPC	PeCER15	648	677	+	-16.9494	1.91e-07	0.000319	gaagagatgcaaagaggaggagagaaaggg
AT5G43410	ERF096	ERF	PeCER33	98	107	-	16.8722	1.93e-07	0.00218	CCGCCGCCAG
AT5G43410	ERF096	ERF	PeCER15	588	597	-	16.8722	1.93e-07	0.00218	CCGCCGCCAG
AT1G53170	ERF8	ERF	PeCER14	961	975	-	19.3438	1.93e-07	0.00173	CGCCCCTCCGCCGTA
AT4G28140	ERF054	ERF	PeCER33	166	185	+	19.0625	1.99e-07	0.00201	ggcggcggcgttcggtgctc
AT1G72050	TFIIIA	C2H2	PeCER6	852	870	+	18.7395	2.01e-07	0.00139	ccgcaccctcctctccttc
AT5G51190	ERF105	ERF	PeCER33	95	109	+	19.3906	2.01e-07	0.00262	aagctggcggcggca
AT3G50260	ERF011	ERF	PeCER15	779	793	-	19.1094	2.01e-07	0.00644	CCAGCTCCGCCGCCT
AT1G49480	REM19	B3	PeCER11	629	643	+	17.9853	2.02e-07	0.00323	aaaaaaaaaaaaaaa
AT1G49480	REM19	B3	PeCER11	630	644	+	17.9853	2.02e-07	0.00323	aaaaaaaaaaaaaaa
AT1G49480	REM19	B3	PeCER11	631	645	+	17.9853	2.02e-07	0.00323	aaaaaaaaaaaaaaa
AT4G28140	ERF054	ERF	PeCER8	860	879	+	19.0469	2.02e-07	0.00201	gtcggccgcgggaggcgggg
AT1G53910	RAP2-12	ERF	PeCER33	156	176	+	19.2188	2.02e-07	0.00179	gcggtcgcgcggcggcggcgt
AT3G20310	ERF7	ERF	PeCER15	776	796	-	18.9219	2.04e-07	0.00168	CCACCAGCTCCGCCGCCTTAT
AT4G21030	DOF4.2	Dof	PeCER28	203	221	-	17.2344	2.05e-07	0.0135	AAGCAAAAAAGGCAACAAA
AT5G51190	ERF105	ERF	PeCER33	310	324	+	19.3438	2.07e-07	0.00262	acggtggcggctcag
AT5G42520	BPC6	BBR-BPC	PeCER21	791	811	+	14.8767	2.07e-07	0.000575	gtcttcgtctctctctgtctc
AT4G14410	BHLH104	bHLH	PeCER21	171	180	+	19.2167	2.07e-07	0.00664	ggcacgtggc
AT4G14410	BHLH104	bHLH	PeCER21	171	180	-	19.2167	2.07e-07	0.00664	GCCACGTGCC
AT1G43160	RAP2-6	ERF	PeCER33	162	176	+	19.1406	2.08e-07	0.00254	gcgcggcggcggcgt
AT4G18450	ERF091	ERF	PeCER33	98	114	+	19.0156	2.08e-07	0.00264	ctggcggcggcacggcg
AT4G38910	BPC5	BBR-BPC	PeCER21	801	830	-	-17.3291	2.09e-07	0.00034	TGAAGATGAGAGAGAATGCGAGACAGAGAG
AT4G36900	RAP2-10	ERF	PeCER33	110	119	-	19.3846	2.09e-07	0.00681	CGCGCCGCCG
AT5G65130	AT5G65130	ERF	PeCER33	165	179	-	19.0625	2.11e-07	0.0026	CGAACGCCGCCGCCG
AT1G71450	ERF021	ERF	PeCER33	19	38	-	18.7188	2.13e-07	0.00347	TCCAACTGCCGCCGCCGCCC
AT3G20310	ERF7	ERF	PeCER33	311	331	-	18.8594	2.13e-07	0.00168	CTCTCACCTGAGCCGCCACCG
AT2G30340	LBD13	LBD	PeCER15	782	798	+	19.0312	2.17e-07	0.0136	cggcggagctggtggag
AT5G23280	TCP7	TCP	PeCER2	552	562	+	19.9375	2.18e-07	0.0135	gtgggccccat
AT5G42520	BPC6	BBR-BPC	PeCER26	729	749	-	14.726	2.2e-07	0.000586	GTTTCTGTTTCTCTCTCTCTA
AT1G71450	ERF021	ERF	PeCER33	90	109	-	18.6719	2.2e-07	0.00347	TGCCGCCGCCAGCTTCGTCG
AT4G38910	BPC5	BBR-BPC	PeCER31	737	766	-	-17.6076	2.21e-07	0.00035	AGGGAGAGAGATAAAAGAAGTGAGAGAAAA
AT2G44840	ERF13	ERF	PeCER33	310	324	-	19.4219	2.22e-07	0.00339	CTGAGCCGCCACCGT
AT1G28370	ERF11	ERF	PeCER33	99	113	-	19.1094	2.24e-07	0.00251	GCCGTGCCGCCGCCA
AT5G47220	ERF2	ERF	PeCER33	308	328	-	18.8438	2.26e-07	0.00147	TCACCTGAGCCGCCACCGTGA
AT1G72050	TFIIIA	C2H2	PeCER11	960	978	+	18.5462	2.28e-07	0.00142	ctccctctttctctccctc
AT4G17490	ERF6	ERF	PeCER33	162	182	-	18.5781	2.29e-07	0.00169	CACCGAACGCCGCCGCCGCGC
AT2G45660	SOC1	MIKC_MADS	PeCER2	901	921	+	17.6377	2.31e-07	0.00148	ctccgtcttttttttctttct
AT5G47220	ERF2	ERF	PeCER33	345	365	-	18.8125	2.31e-07	0.00147	TCTCCTCCCTAGCCGCCAGCT
AT1G28160	ERF087	ERF	PeCER33	261	275	+	19.1094	2.31e-07	0.00235	gggcggcggcgtgcg
AT2G40340	DREB2C	ERF	PeCER33	179	199	+	18.4559	2.31e-07	0.00396	ggtgctcgtggcggtggtcgg
AT5G18450	DREB2G	ERF	PeCER33	182	196	+	19.0625	2.32e-07	0.00752	gctcgtggcggtggt
AT4G36780	BEH2	BES1	PeCER31	429	439	-	19.25	2.4e-07	0.0155	CCACACGTGTG
AT2G45680	TCP9	TCP	PeCER2	551	571	-	18.3529	2.42e-07	0.0149	TCCCTCCAAATGGGGCCCACA
AT1G53910	RAP2-12	ERF	PeCER33	10	30	+	18.9375	2.43e-07	0.00188	gaacaaggggggcggcggcgg
AT1G28370	ERF11	ERF	PeCER33	162	176	-	18.9688	2.46e-07	0.00251	ACGCCGCCGCCGCGC
AT4G38910	BPC5	BBR-BPC	PeCER2	954	983	+	-18.0759	2.46e-07	0.000381	gaaggaggcgagagagtgagagagagagga
AT3G27010	TCP20	TCP	PeCER2	556	576	+	19.0312	2.47e-07	0.00763	gccccatttggagggacccac
AT1G44830	ERF014	ERF	PeCER33	165	179	-	18.9844	2.54e-07	0.00589	CGAACGCCGCCGCCG
AT1G36060	ERF055	ERF	PeCER33	259	272	+	18.6406	2.56e-07	0.00782	gagggcggcggcgt
AT2G45660	SOC1	MIKC_MADS	PeCER17	215	235	+	17.5507	2.6e-07	0.00148	ttcctctgtctctcgcttttg
AT2G01930	BPC1	BBR-BPC	PeCER11	945	968	-	14.125	2.64e-07	0.000536	AAGAGGGAGAGCGAGACAATGCGG
AT5G61600	ERF104	ERF	PeCER33	309	327	-	18.5781	2.65e-07	0.00207	CACCTGAGCCGCCACCGTG
AT1G68550	ERF118	ERF	PeCER33	261	275	-	18.7812	2.66e-07	0.00271	CGCACGCCGCCGCCC
AT4G16750	ERF039	ERF	PeCER33	164	178	-	18.4219	2.66e-07	0.00784	GAACGCCGCCGCCGC
AT2G42200	SPL9	SBP	PeCER27	270	280	-	13.9062	2.69e-07	0.0174	ATTGTACGGAC
AT4G27950	CRF4	ERF	PeCER15	770	790	-	17.9853	2.7e-07	0.00184	GCTCCGCCGCCTTATCTCCTT
AT1G03800	ERF10	ERF	PeCER33	309	329	-	18.6406	2.71e-07	0.00288	CTCACCTGAGCCGCCACCGTG
AT5G25190	ERF003	ERF	PeCER33	93	111	+	18.6094	2.73e-07	0.00338	cgaagctggcggcggcacg
AT1G44830	ERF014	ERF	PeCER33	22	36	-	18.875	2.74e-07	0.00589	CAACTGCCGCCGCCG
AT3G45150	TCP16	TCP	PeCER2	552	562	-	19.4051	2.76e-07	0.0117	ATGGGGCCCAC
AT4G34410	ERF109	ERF	PeCER33	161	175	+	18.8594	2.81e-07	0.0058	cgcgcggcggcggcg
AT3G57600	DREB2F	ERF	PeCER33	80	90	-	19.0625	2.84e-07	0.00359	GCACCACCGCC
AT4G16750	ERF039	ERF	PeCER14	663	677	+	18.3594	2.85e-07	0.00784	caccgacaccgacgg
AT1G46768	RAP2-1	ERF	PeCER33	164	176	+	18.6094	2.86e-07	0.006	gcggcggcggcgt
AT5G44210	ERF9	ERF	PeCER33	156	176	+	18.125	2.87e-07	0.00226	gcggtcgcgcggcggcggcgt
AT5G25390	SHN3	ERF	PeCER33	43	63	-	16.7391	2.88e-07	0.00321	TCCCTCACCGCTGCCTCCGTT
AT5G07310	ERF115	ERF	PeCER33	162	176	-	18.4219	2.89e-07	0.00459	ACGCCGCCGCCGCGC
AT3G55370	OBP3	Dof	PeCER6	652	672	-	17.1406	2.91e-07	0.00922	CTTGCTTTTCTCTTTTTTTTA
AT2G45660	SOC1	MIKC_MADS	PeCER11	959	979	+	17.4638	2.93e-07	0.00148	tctccctctttctctccctcc
AT3G50410	DOF3.4	Dof	PeCER6	974	994	-	16.0781	2.95e-07	0.0188	TGTCTTTCTGTTTCCCTTTTT
AT2G40340	DREB2C	ERF	PeCER33	11	31	+	18.0441	2.97e-07	0.00396	aacaaggggggcggcggcggc
AT2G45660	SOC1	MIKC_MADS	PeCER11	953	973	+	17.4493	2.99e-07	0.00148	tctcgctctccctctttctct
AT2G44940	ERF034	ERF	PeCER14	659	673	-	18.4062	3.03e-07	0.0189	CGGTGTCGGTGAGTG
AT2G44840	ERF13	ERF	PeCER33	161	175	-	19.0625	3.03e-07	0.00371	CGCCGCCGCCGCGCG
AT1G53910	RAP2-12	ERF	PeCER33	255	275	+	18.5938	3.04e-07	0.00208	gcgcgagggcggcggcgtgcg
AT5G25390	SHN3	ERF	PeCER15	746	766	-	16.6087	3.08e-07	0.00321	TTCTCCTCCCCGTCCTCCTCC
AT5G19790	RAP2-11	ERF	PeCER15	779	793	-	18.5625	3.08e-07	0.00375	CCAGCTCCGCCGCCT
AT4G28140	ERF054	ERF	PeCER33	262	281	+	18.5312	3.08e-07	0.00236	ggcggcggcgtgcggatgtg
AT5G42520	BPC6	BBR-BPC	PeCER2	967	987	-	13.9041	3.08e-07	0.000788	TCACTCCTCTCTCTCTCACTC
AT2G45660	SOC1	MIKC_MADS	PeCER26	728	748	-	17.4203	3.11e-07	0.00148	TTTCTGTTTCTCTCTCTCTAT
AT4G18450	ERF091	ERF	PeCER33	313	329	+	18.3281	3.11e-07	0.00328	gtggcggctcaggtgag
AT1G71450	ERF021	ERF	PeCER33	16	35	-	18.1719	3.12e-07	0.00394	AACTGCCGCCGCCGCCCCCC
AT3G15510	NAC056	NAC	PeCER16	259	275	+	19.0156	3.15e-07	0.0209	cttgtgtaacaagaaaa
AT4G28140	ERF054	ERF	PeCER33	130	149	+	18.5	3.16e-07	0.00236	gacggttgcgacgctggctc
AT2G40340	DREB2C	ERF	PeCER33	176	196	+	17.9412	3.16e-07	0.00396	ttcggtgctcgtggcggtggt
AT2G01930	BPC1	BBR-BPC	PeCER30	956	979	-	13.7031	3.17e-07	0.000623	GGGTGAGAGAAAAAGGTGGAGAGG
AT3G23240	ERF1B	ERF	PeCER15	576	603	-	18.6875	3.17e-07	0.00171	CGAATTCCGCCGCCAGTTTTGACGACTG
AT4G17490	ERF6	ERF	PeCER33	342	362	-	17.9375	3.18e-07	0.00209	CCTCCCTAGCCGCCAGCTTCC
AT5G18560	ERF086	ERF	PeCER33	261	275	-	18.7344	3.22e-07	0.00343	CGCACGCCGCCGCCC
AT3G20310	ERF7	ERF	PeCER33	308	328	-	18.25	3.23e-07	0.00227	TCACCTGAGCCGCCACCGTGA
AT5G13910	LEP	ERF	PeCER33	127	147	-	18.2344	3.25e-07	0.00224	GCCAGCGTCGCAACCGTCCCC
AT1G64620	DOF1.8	Dof	PeCER7	807	825	+	15.6719	3.28e-07	0.0216	aggagacaaaaagtgaaat
AT1G77200	ERF037	ERF	PeCER14	662	675	+	18.4375	3.29e-07	0.0212	tcaccgacaccgac
AT1G01250	ERF023	ERF	PeCER14	661	675	-	18.75	3.3e-07	0.0206	GTCGGTGTCGGTGAG
AT3G12720	ATY53	MYB	PeCER18	97	117	+	17.5	3.34e-07	0.0219	cgtgttgtgtcgttaggtgag
AT2G01930	BPC1	BBR-BPC	PeCER31	742	765	-	13.5781	3.34e-07	0.000627	GGGAGAGAGATAAAAGAAGTGAGA
AT5G17430	BBM	AP2	PeCER2	606	625	+	17.7848	3.35e-07	0.00359	agaaaaaaagaaaagaaaag
AT1G72050	TFIIIA	C2H2	PeCER21	398	416	+	17.9664	3.35e-07	0.0019	tctcctcatcctccaccct
AT2G01930	BPC1	BBR-BPC	PeCER26	725	748	+	13.5469	3.39e-07	0.000627	catatagagagagagaaacagaaa
AT5G51190	ERF105	ERF	PeCER33	164	178	+	18.5469	3.4e-07	0.0036	gcggcggcggcgttc
AT5G67000	ERF122	ERF	PeCER33	258	272	+	17.9863	3.4e-07	0.00456	cgagggcggcggcgt
AT3G15210	ERF4	ERF	PeCER27	910	924	+	18.7188	3.4e-07	0.00368	tctccgccgcagcaa
AT1G22810	ERF019	ERF	PeCER33	94	108	+	18.4844	3.41e-07	0.00668	gaagctggcggcggc
AT1G43160	RAP2-6	ERF	PeCER33	99	113	+	18.3906	3.43e-07	0.00349	tggcggcggcacggc
AT2G23340	ERF008	ERF	PeCER14	657	673	-	18.7656	3.46e-07	0.0215	CGGTGTCGGTGAGTGAG
AT5G61600	ERF104	ERF	PeCER33	166	184	-	18.1406	3.47e-07	0.0024	AGCACCGAACGCCGCCGCC
AT1G28160	ERF087	ERF	PeCER33	99	113	+	18.5	3.47e-07	0.00303	tggcggcggcacggc
AT3G15210	ERF4	ERF	PeCER33	96	110	-	18.6875	3.48e-07	0.00368	GTGCCGCCGCCAGCT
AT3G23220	ERF095	ERF	PeCER33	258	272	+	18.3281	3.48e-07	0.00335	cgagggcggcggcgt
AT5G67000	ERF122	ERF	PeCER33	159	173	+	17.9589	3.5e-07	0.00456	gtcgcgcggcggcgg
AT5G43410	ERF096	ERF	PeCER33	109	118	-	16.4662	3.5e-07	0.0033	GCGCCGCCGT
AT2G33710	AT2G33710	ERF	PeCER33	162	176	-	18.3906	3.51e-07	0.00418	ACGCCGCCGCCGCGC
AT3G26790	FUS3	B3	PeCER3	843	857	-	17.3906	3.52e-07	0.0151	ATATGCATGCATATA
AT1G72360	HRE1	ERF	PeCER33	308	328	-	18.1562	3.56e-07	0.00441	TCACCTGAGCCGCCACCGTGA
AT3G57600	DREB2F	ERF	PeCER15	780	790	-	18.7969	3.59e-07	0.00378	GCTCCGCCGCC
AT1G68550	ERF118	ERF	PeCER33	99	113	-	18.3125	3.6e-07	0.00314	GCCGTGCCGCCGCCA
AT4G27950	CRF4	ERF	PeCER33	93	113	-	17.4706	3.61e-07	0.00221	GCCGTGCCGCCGCCAGCTTCG
AT2G01570	RGA	GRAS	PeCER5	440	459	+	17.1714	3.65e-07	0.00688	gggagagagagagagagaga
AT3G23220	ERF095	ERF	PeCER15	779	793	+	18.2344	3.69e-07	0.00335	aggcggcggagctgg
AT2G01930	BPC1	BBR-BPC	PeCER2	957	980	+	13.3438	3.69e-07	0.000664	ggaggcgagagagtgagagagaga
AT1G30210	TCP24	TCP	PeCER25	63	74	+	19.0156	3.72e-07	0.0226	tctgggaccacc
AT1G53910	RAP2-12	ERF	PeCER15	580	600	+	18.2656	3.73e-07	0.00231	cgtcaaaactggcggcggaat
AT5G67000	ERF122	ERF	PeCER33	162	176	+	17.8904	3.73e-07	0.00456	gcgcggcggcggcgt
AT1G03800	ERF10	ERF	PeCER33	312	332	-	18.1094	3.79e-07	0.0031	ACTCTCACCTGAGCCGCCACC
AT3G23220	ERF095	ERF	PeCER33	96	110	+	18.1719	3.83e-07	0.00335	agctggcggcggcac
AT3G11020	DREB2B	ERF	PeCER33	13	33	+	18.2188	3.83e-07	0.00478	caaggggggcggcggcggcag
AT3G11020	DREB2B	ERF	PeCER33	181	201	+	18.2188	3.83e-07	0.00478	tgctcgtggcggtggtcggac
AT3G11020	DREB2B	ERF	PeCER33	255	275	+	18.2188	3.83e-07	0.00478	gcgcgagggcggcggcgtgcg
AT3G45150	TCP16	TCP	PeCER20	189	199	-	18.7848	3.85e-07	0.0117	GATGGGCCCAC
AT5G25190	ERF003	ERF	PeCER33	90	108	+	18.0781	3.86e-07	0.00398	cgacgaagctggcggcggc
AT4G18890	BEH3	BES1	PeCER31	429	439	+	18.7344	3.87e-07	0.0248	cacacgtgtgg
AT1G03800	ERF10	ERF	PeCER14	961	981	-	18.0625	3.9e-07	0.0031	TACCCTCGCCCCTCCGCCGTA
AT1G19350	BZR2	BES1	PeCER31	429	439	+	17.8228	3.9e-07	0.0191	cacacgtgtgg
AT1G72050	TFIIIA	C2H2	PeCER6	855	873	+	17.7311	3.91e-07	0.00203	caccctcctctccttcccc
AT5G18450	DREB2G	ERF	PeCER33	94	108	+	18.3125	3.92e-07	0.00793	gaagctggcggcggc
AT1G21910	ERF012	ERF	PeCER14	656	675	+	18.4531	3.93e-07	0.00814	tctcactcaccgacaccgac
AT1G46768	RAP2-1	ERF	PeCER33	21	33	+	18.2656	3.94e-07	0.00619	gcggcggcggcag
AT3G20310	ERF7	ERF	PeCER15	782	802	-	17.9531	3.94e-07	0.00249	TCTACTCCACCAGCTCCGCCG
AT1G50640	ERF3	ERF	PeCER33	261	275	+	18.2031	4.03e-07	0.00369	gggcggcggcgtgcg
AT2G45660	SOC1	MIKC_MADS	PeCER6	654	674	-	17.2174	4.06e-07	0.0017	TCCTTGCTTTTCTCTTTTTTT
AT1G50640	ERF3	ERF	PeCER33	99	113	+	18.1719	4.1e-07	0.00369	tggcggcggcacggc
AT1G50640	ERF3	ERF	PeCER33	162	176	+	18.1719	4.1e-07	0.00369	gcgcggcggcggcgt
AT3G28910	MYB30	MYB	PeCER32	825	839	+	17.3594	4.1e-07	0.0267	tccccaaccaatacc
AT1G22810	ERF019	ERF	PeCER33	20	34	+	18.2188	4.12e-07	0.00668	ggcggcggcggcagt
AT2G45660	SOC1	MIKC_MADS	PeCER24	809	829	+	17.2029	4.13e-07	0.0017	tctttgcttctccttctctct
AT4G01500	NGA4	B3	PeCER34	469	484	-	16.4531	4.16e-07	0.0267	CCTTGGCAGGTGCTTT
AT5G08070	TCP17	TCP	PeCER2	552	562	+	18.7397	4.18e-07	0.0258	gtgggccccat
AT2G01930	BPC1	BBR-BPC	PeCER17	104	127	-	13.0469	4.19e-07	0.000731	GGAGGGAAGAGAAAGGGAGGGGGA
AT1G28370	ERF11	ERF	PeCER33	261	275	-	18.1406	4.19e-07	0.00367	CGCACGCCGCCGCCC
AT4G38910	BPC5	BBR-BPC	PeCER5	429	458	+	-20.5063	4.2e-07	0.000633	gtcgacgcatagggagagagagagagagag
AT1G72360	HRE1	ERF	PeCER15	583	603	-	17.8594	4.21e-07	0.00441	CGAATTCCGCCGCCAGTTTTG
AT5G67000	ERF122	ERF	PeCER33	104	118	+	17.7534	4.27e-07	0.00456	gcggcacggcggcgc
AT4G36900	RAP2-10	ERF	PeCER33	19	28	-	18.0342	4.35e-07	0.00681	GCCGCCGCCC
AT4G36900	RAP2-10	ERF	PeCER33	261	270	-	18.0342	4.35e-07	0.00681	GCCGCCGCCC
AT5G47220	ERF2	ERF	PeCER33	99	119	-	17.7812	4.36e-07	0.00252	CGCGCCGCCGTGCCGCCGCCA
AT2G01930	BPC1	BBR-BPC	PeCER24	809	832	-	12.9375	4.38e-07	0.000745	GAGAGAGAGAAGGAGAAGCAAAGA
AT2G31230	ERF15	ERF	PeCER33	98	112	-	18.1875	4.38e-07	0.00473	CCGTGCCGCCGCCAG
AT2G31230	ERF15	ERF	PeCER15	781	795	-	18.1875	4.38e-07	0.00473	CACCAGCTCCGCCGC
AT5G65130	AT5G65130	ERF	PeCER33	99	113	-	17.9219	4.43e-07	0.00415	GCCGTGCCGCCGCCA
AT2G35700	ERF038	ERF	PeCER14	662	676	-	18.0625	4.44e-07	0.0274	CGTCGGTGTCGGTGA
AT4G34410	ERF109	ERF	PeCER33	18	32	+	18.3281	4.45e-07	0.00688	ggggcggcggcggca
AT2G01930	BPC1	BBR-BPC	PeCER21	790	813	-	12.875	4.5e-07	0.000745	GCGAGACAGAGAGAGACGAAGACC
AT2G42280	AT2G42280	bHLH	PeCER21	755	765	-	16.9863	4.54e-07	0.0301	GTCCACTTGCC
AT2G01570	RGA	GRAS	PeCER5	442	461	+	16.9714	4.54e-07	0.00688	gagagagagagagagagagt
AT5G25390	SHN3	ERF	PeCER33	46	66	-	15.7971	4.65e-07	0.00398	CGCTCCCTCACCGCTGCCTCC
AT5G65130	AT5G65130	ERF	PeCER33	261	275	-	17.8438	4.7e-07	0.00415	CGCACGCCGCCGCCC
AT4G16750	ERF039	ERF	PeCER33	21	35	-	17.875	4.7e-07	0.00784	AACTGCCGCCGCCGC
AT5G66940	DOF5.8	Dof	PeCER6	967	995	-	16.9531	4.7e-07	0.0149	CTGTCTTTCTGTTTCCCTTTTTTTCCCCT
AT5G44210	ERF9	ERF	PeCER15	779	799	+	17.2969	4.71e-07	0.00318	aggcggcggagctggtggagt
AT4G28140	ERF054	ERF	PeCER33	315	334	+	17.9844	4.74e-07	0.00315	ggcggctcaggtgagagtgg
AT2G01570	RGA	GRAS	PeCER15	661	680	+	16.9286	4.76e-07	0.00688	gaggaggagagaaagggaat
AT1G78700	BEH4	BES1	PeCER31	429	439	+	18.6094	4.79e-07	0.0254	cacacgtgtgg
AT2G30340	LBD13	LBD	PeCER33	90	106	+	17.9219	4.82e-07	0.0151	cgacgaagctggcggcg
AT1G69570	CDF5	Dof	PeCER6	648	674	-	17.2344	4.83e-07	0.026	TCCTTGCTTTTCTCTTTTTTTTATTTA
AT5G18450	DREB2G	ERF	PeCER33	46	60	+	17.9844	4.89e-07	0.00793	ggaggcagcggtgag
AT5G08330	TCP21	TCP	PeCER2	564	577	-	18.25	4.91e-07	0.0151	TGTGGGTCCCTCCA
AT3G11280	AT3G11280	MYB	PeCER1	793	806	-	15.8438	4.94e-07	0.0328	AACCTTATCATCAT
AT3G23220	ERF095	ERF	PeCER33	165	179	+	17.7344	4.97e-07	0.00335	cggcggcggcgttcg
AT3G23220	ERF095	ERF	PeCER15	776	790	+	17.7344	4.97e-07	0.00335	ataaggcggcggagc
AT2G33710	AT2G33710	ERF	PeCER33	99	113	-	17.8281	4.99e-07	0.00496	GCCGTGCCGCCGCCA
AT5G25190	ERF003	ERF	PeCER33	45	63	+	17.6719	5.01e-07	0.00443	cggaggcagcggtgaggga
AT2G01930	BPC1	BBR-BPC	PeCER24	821	844	-	12.5938	5.06e-07	0.000816	AAATTAGAGCGAGAGAGAGAGAAG
AT5G44210	ERF9	ERF	PeCER33	178	198	+	17.1719	5.06e-07	0.00318	cggtgctcgtggcggtggtcg
AT1G72050	TFIIIA	C2H2	PeCER21	401	419	+	17.3277	5.09e-07	0.00228	cctcatcctccaccctcta
AT1G72050	TFIIIA	C2H2	PeCER15	738	756	-	17.3193	5.11e-07	0.00228	CGTCCTCCTCCTGCTCCAT
AT4G17490	ERF6	ERF	PeCER15	583	603	-	16.9531	5.13e-07	0.00303	CGAATTCCGCCGCCAGTTTTG
AT4G38910	BPC5	BBR-BPC	PeCER2	966	995	+	-21.443	5.13e-07	0.000741	agagtgagagagagaggagtgagaggaccg
AT4G38910	BPC5	BBR-BPC	PeCER17	218	247	-	-21.4684	5.15e-07	0.000741	AAACAGTGGGATCAAAAGCGAGAGACAGAG
AT5G17430	BBM	AP2	PeCER2	264	283	-	17.3797	5.16e-07	0.00454	GAGAAGGAAAATAAGAGAGA
AT3G47500	CDF3	Dof	PeCER7	807	825	+	16.3906	5.17e-07	0.034	aggagacaaaaagtgaaat
AT2G15740	AT2G15740	C2H2	PeCER11	382	392	+	15.8125	5.18e-07	0.0343	aacgatgacga
AT3G02150	TCP13	TCP	PeCER2	550	562	-	18.0685	5.22e-07	0.0326	ATGGGGCCCACAC
AT1G53230	TCP3	TCP	PeCER25	63	75	+	18.7656	5.24e-07	0.0324	tctgggaccacca
AT1G75490	DREB2D	ERF	PeCER33	99	113	-	17.8125	5.24e-07	0.00659	GCCGTGCCGCCGCCA
AT1G03800	ERF10	ERF	PeCER33	166	186	-	17.5781	5.24e-07	0.00343	CGAGCACCGAACGCCGCCGCC
AT3G23240	ERF1B	ERF	PeCER33	97	124	-	17.7969	5.28e-07	0.00255	CACGTCGCGCCGCCGTGCCGCCGCCAGC
AT3G60490	ERF035	ERF	PeCER14	662	675	-	18.375	5.28e-07	0.0336	GTCGGTGTCGGTGA
AT5G66300	NAC105	NAC	PeCER28	482	497	+	17.8125	5.31e-07	0.0352	cttgaattccaagcaa
AT5G63090	LOB	LBD	PeCER27	608	628	+	16.9219	5.35e-07	0.0065	tccgcctcaatctccagctca
AT1G44830	ERF014	ERF	PeCER14	662	676	+	17.9062	5.36e-07	0.00867	tcaccgacaccgacg
AT1G03800	ERF10	ERF	PeCER27	903	923	+	17.5312	5.39e-07	0.00343	actaatctctccgccgcagca
AT5G67190	ERF010	ERF	PeCER14	662	676	+	17.9531	5.39e-07	0.00944	tcaccgacaccgacg
AT4G38910	BPC5	BBR-BPC	PeCER2	261	290	-	-21.6962	5.41e-07	0.000761	GAGAAGTGAGAAGGAAAATAAGAGAGAGAG
AT2G40220	ABI4	ERF	PeCER14	358	367	-	17.1279	5.42e-07	0.00623	CGGTGCCCCG
AT5G42520	BPC6	BBR-BPC	PeCER31	743	763	+	12.4795	5.44e-07	0.00134	ctcacttcttttatctctctc
AT3G23220	ERF095	ERF	PeCER33	22	36	+	17.5781	5.44e-07	0.00335	cggcggcggcagttg
AT1G34190	NAC017	NAC	PeCER16	259	277	-	18.7031	5.52e-07	0.0365	AATTTTCTTGTTACACAAG
AT3G26790	FUS3	B3	PeCER17	807	821	-	17.0781	5.53e-07	0.0151	TCATGCATGCATTCA
AT3G23240	ERF1B	ERF	PeCER15	769	796	-	17.6875	5.6e-07	0.00255	CCACCAGCTCCGCCGCCTTATCTCCTTC
AT1G22810	ERF019	ERF	PeCER14	661	675	-	17.7969	5.6e-07	0.00726	GTCGGTGTCGGTGAG
AT3G62420	BZIP53	bZIP	PeCER33	217	231	+	17.8438	5.65e-07	0.0363	gtggctgacgtgacg
AT5G17430	BBM	AP2	PeCER2	963	982	+	17.2911	5.65e-07	0.00454	gagagagtgagagagagagg
AT5G11260	HY5	bZIP	PeCER33	217	231	+	18.1406	5.66e-07	0.037	gtggctgacgtgacg
AT5G25390	SHN3	ERF	PeCER33	127	147	-	15.4058	5.66e-07	0.00398	GCCAGCGTCGCAACCGTCCCC
AT1G29160	DOF1.5	Dof	PeCER6	965	985	+	16.0625	5.67e-07	0.03	ggaggggaaaaaaagggaaac
AT3G20310	ERF7	ERF	PeCER33	165	185	-	17.3906	5.71e-07	0.00328	GAGCACCGAACGCCGCCGCCG
AT5G61600	ERF104	ERF	PeCER14	961	979	-	17.2812	5.76e-07	0.00359	CCCTCGCCCCTCCGCCGTA
AT1G72360	HRE1	ERF	PeCER33	162	182	-	17.2812	5.8e-07	0.00521	CACCGAACGCCGCCGCCGCGC
AT4G16750	ERF039	ERF	PeCER33	98	112	-	17.6406	5.85e-07	0.00784	CCGTGCCGCCGCCAG
AT3G50410	DOF3.4	Dof	PeCER2	523	543	+	15.6406	5.86e-07	0.0188	gcctcttttttttttcttttg
AT3G57920	SPL15	SBP	PeCER27	269	282	-	17.6324	5.91e-07	0.0393	GTATTGTACGGACT
AT3G24050	GATA1	GATA	PeCER3	622	636	-	17.5588	5.92e-07	0.0231	GCGGTGATGATCGTG
AT4G36900	RAP2-10	ERF	PeCER33	22	31	-	17.5385	5.92e-07	0.00681	GCCGCCGCCG
AT4G36900	RAP2-10	ERF	PeCER33	165	174	-	17.5385	5.92e-07	0.00681	GCCGCCGCCG
AT3G15270	SPL5	SBP	PeCER27	270	281	-	17.5781	6.01e-07	0.0392	TATTGTACGGAC
AT1G19350	BZR2	BES1	PeCER31	428	438	-	17.6456	6.07e-07	0.0191	CACACGTGTGC
AT2G01930	BPC1	BBR-BPC	PeCER5	446	469	+	12.1562	6.07e-07	0.000954	gagagagagagagagtggagcagt
AT1G12630	ERF027	ERF	PeCER33	164	184	-	17.6562	6.08e-07	0.0133	AGCACCGAACGCCGCCGCCGC
AT5G67190	ERF010	ERF	PeCER15	779	793	-	17.8125	6.11e-07	0.00944	CCAGCTCCGCCGCCT
AT5G67190	ERF010	ERF	PeCER33	165	179	-	17.7969	6.18e-07	0.00944	CGAACGCCGCCGCCG
AT4G34590	BZIP11	bZIP	PeCER33	217	231	-	17.7031	6.18e-07	0.0404	CGTCACGTCAGCCAC
AT5G07310	ERF115	ERF	PeCER33	258	272	-	17.2656	6.19e-07	0.00622	ACGCCGCCGCCCTCG
AT4G27950	CRF4	ERF	PeCER15	782	802	-	16.4706	6.23e-07	0.00347	TCTACTCCACCAGCTCCGCCG
AT4G38910	BPC5	BBR-BPC	PeCER2	964	993	+	-22.3797	6.23e-07	0.000856	agagagtgagagagagaggagtgagaggac
AT4G23750	CRF2	ERF	PeCER33	20	27	-	18.5426	6.26e-07	0.00511	CCGCCGCC
AT4G23750	CRF2	ERF	PeCER33	23	30	-	18.5426	6.26e-07	0.00511	CCGCCGCC
AT4G23750	CRF2	ERF	PeCER33	100	107	-	18.5426	6.26e-07	0.00511	CCGCCGCC
AT4G23750	CRF2	ERF	PeCER33	166	173	-	18.5426	6.26e-07	0.00511	CCGCCGCC
AT4G23750	CRF2	ERF	PeCER33	262	269	-	18.5426	6.26e-07	0.00511	CCGCCGCC
AT4G23750	CRF2	ERF	PeCER15	590	597	-	18.5426	6.26e-07	0.00511	CCGCCGCC
AT4G23750	CRF2	ERF	PeCER15	780	787	-	18.5426	6.26e-07	0.00511	CCGCCGCC
AT3G16770	RAP2-3	ERF	PeCER33	111	118	-	17.8558	6.26e-07	0.00903	GCGCCGCC
AT1G28360	ERF12	ERF	PeCER33	22	29	-	18.875	6.26e-07	0.00696	CGCCGCCG
AT1G28360	ERF12	ERF	PeCER33	110	117	-	18.875	6.26e-07	0.00696	CGCCGCCG
AT1G28360	ERF12	ERF	PeCER33	165	172	-	18.875	6.26e-07	0.00696	CGCCGCCG
AT1G28360	ERF12	ERF	PeCER33	168	175	-	18.875	6.26e-07	0.00696	CGCCGCCG
AT1G28360	ERF12	ERF	PeCER33	264	271	-	18.875	6.26e-07	0.00696	CGCCGCCG
AT1G06160	ERF094	ERF	PeCER33	22	29	-	18.0851	6.26e-07	0.00752	CGCCGCCG
AT1G06160	ERF094	ERF	PeCER33	110	117	-	18.0851	6.26e-07	0.00752	CGCCGCCG
AT1G06160	ERF094	ERF	PeCER33	165	172	-	18.0851	6.26e-07	0.00752	CGCCGCCG
AT1G06160	ERF094	ERF	PeCER33	168	175	-	18.0851	6.26e-07	0.00752	CGCCGCCG
AT1G06160	ERF094	ERF	PeCER33	264	271	-	18.0851	6.26e-07	0.00752	CGCCGCCG
AT5G07310	ERF115	ERF	PeCER33	255	269	-	17.25	6.26e-07	0.00622	CCGCCGCCCTCGCGC
AT5G25390	SHN3	ERF	PeCER33	176	196	-	15.2029	6.27e-07	0.00398	ACCACCGCCACGAGCACCGAA
AT5G43410	ERF096	ERF	PeCER33	260	269	-	16.1203	6.27e-07	0.00507	CCGCCGCCCT
AT5G63090	LOB	LBD	PeCER33	346	366	-	16.6406	6.3e-07	0.0065	TTCTCCTCCCTAGCCGCCAGC
AT4G16750	ERF039	ERF	PeCER33	18	32	-	17.5625	6.3e-07	0.00784	TGCCGCCGCCGCCCC
AT5G10030	TGA4	bZIP	PeCER21	323	333	+	18.0938	6.3e-07	0.042	tgacgtcacca
AT1G53170	ERF8	ERF	PeCER33	100	114	-	17.5938	6.3e-07	0.00494	CGCCGTGCCGCCGCC
AT3G50260	ERF011	ERF	PeCER14	662	676	+	17.7656	6.32e-07	0.0118	tcaccgacaccgacg
AT3G15170	NAC054	NAC	PeCER16	259	274	+	17.4844	6.34e-07	0.042	cttgtgtaacaagaaa
AT5G25390	SHN3	ERF	PeCER4	947	967	+	15.1739	6.36e-07	0.00398	cccactgacagcgcctccacc
AT4G36780	BEH2	BES1	PeCER31	428	438	+	18.4062	6.37e-07	0.0206	gcacacgtgtg
AT1G03800	ERF10	ERF	PeCER33	108	128	-	17.25	6.37e-07	0.00345	CCTTCACGTCGCGCCGCCGTG
AT2G36010	E2FA	E2F/DP	PeCER31	578	591	-	17.8438	6.4e-07	0.0378	ATAAGGCGCCATAA
AT1G03800	ERF10	ERF	PeCER33	23	43	-	17.2188	6.49e-07	0.00345	TCGTCTCCAACTGCCGCCGCC
AT5G04390	AT5G04390	C2H2	PeCER28	952	962	-	13.4062	6.53e-07	0.0435	GAGTGGAGGGG
AT1G68550	ERF118	ERF	PeCER14	960	974	-	17.3438	6.53e-07	0.00499	GCCCCTCCGCCGTAC
AT5G18560	ERF086	ERF	PeCER14	960	974	-	17.6094	6.6e-07	0.00602	GCCCCTCCGCCGTAC
AT4G38000	DOF4.7	Dof	PeCER6	973	1000	-	16.6094	6.74e-07	0.043	TCTCTCTGTCTTTCTGTTTCCCTTTTTT
AT5G17430	BBM	AP2	PeCER24	815	834	-	17.1139	6.75e-07	0.00482	GAGAGAGAGAGAAGGAGAAG
AT5G25190	ERF003	ERF	PeCER33	159	177	+	17.1875	6.79e-07	0.00525	gtcgcgcggcggcggcgtt
AT1G67260	TCP1	TCP	PeCER2	548	577	-	16.5949	6.84e-07	0.0266	TGTGGGTCCCTCCAAATGGGGCCCACACAA
AT5G07310	ERF115	ERF	PeCER33	45	59	-	17.1094	6.85e-07	0.00622	TCACCGCTGCCTCCG
AT4G31060	ERF015	ERF	PeCER15	578	597	-	17.7656	6.86e-07	0.0106	CCGCCGCCAGTTTTGACGAC
AT5G42520	BPC6	BBR-BPC	PeCER26	721	741	-	11.863	6.92e-07	0.00164	TTCTCTCTCTCTATATGTATA
AT5G05790	AT5G05790	MYB	PeCER1	792	806	-	15.8594	6.97e-07	0.0463	AACCTTATCATCATT
AT3G20310	ERF7	ERF	PeCER33	45	65	-	17.0781	6.99e-07	0.00362	GCTCCCTCACCGCTGCCTCCG
AT1G53910	RAP2-12	ERF	PeCER33	159	179	+	17.2188	7.01e-07	0.00394	gtcgcgcggcggcggcgttcg
AT1G72050	TFIIIA	C2H2	PeCER7	978	996	-	16.8235	7.02e-07	0.00292	CCTCCCCAGACTCCTCAAC
AT5G47230	ERF5	ERF	PeCER33	99	113	-	16.9844	7.02e-07	0.00642	GCCGTGCCGCCGCCA
AT2G01570	RGA	GRAS	PeCER21	788	807	-	16.5571	7.03e-07	0.00688	CAGAGAGAGACGAAGACCAG
AT2G01930	BPC1	BBR-BPC	PeCER31	744	767	-	11.7656	7.12e-07	0.00109	AAGGGAGAGAGATAAAAGAAGTGA
AT2G01570	RGA	GRAS	PeCER24	817	836	-	16.5429	7.14e-07	0.00688	GCGAGAGAGAGAGAAGGAGA
AT3G15210	ERF4	ERF	PeCER33	258	272	-	17.4375	7.15e-07	0.00612	ACGCCGCCGCCCTCG
AT3G26790	FUS3	B3	PeCER10	456	470	-	16.8906	7.17e-07	0.0151	ATATGCATGCATGAT
AT5G44210	ERF9	ERF	PeCER33	305	325	+	16.5625	7.2e-07	0.00411	tgctcacggtggcggctcagg
AT3G21175	GATA24	GATA	PeCER15	711	725	-	15.5469	7.23e-07	0.0478	TCATCACCGCCATCA
AT1G78080	RAP2-4	ERF	PeCER33	17	26	-	15.0526	7.25e-07	0.0434	CGCCGCCCCC
AT4G28140	ERF054	ERF	PeCER33	155	174	+	17.4219	7.25e-07	0.00433	ggcggtcgcgcggcggcggc
AT4G38910	BPC5	BBR-BPC	PeCER5	445	474	+	-23.1519	7.3e-07	0.000982	agagagagagagagagtggagcagtggaga
AT4G17490	ERF6	ERF	PeCER15	776	796	-	16.1562	7.4e-07	0.00388	CCACCAGCTCCGCCGCCTTAT
AT3G57600	DREB2F	ERF	PeCER33	188	198	-	17.625	7.46e-07	0.00674	CGACCACCGCC
AT1G72010	TCP22	TCP	PeCER2	566	578	-	17.7969	7.52e-07	0.0231	TTGTGGGTCCCTC
AT5G18450	DREB2G	ERF	PeCER15	774	788	+	17.3438	7.53e-07	0.00831	agataaggcggcgga
AT2G45680	TCP9	TCP	PeCER4	806	826	+	16.0441	7.6e-07	0.0201	agcttctccaggggtcccacc
AT1G43160	RAP2-6	ERF	PeCER33	261	275	+	17.125	7.63e-07	0.00666	gggcggcggcgtgcg
AT4G18450	ERF091	ERF	PeCER33	310	326	+	16.6562	7.67e-07	0.00659	acggtggcggctcaggt
AT5G18450	DREB2G	ERF	PeCER33	256	270	+	17.3125	7.69e-07	0.00831	cgcgagggcggcggc
AT2G01930	BPC1	BBR-BPC	PeCER2	955	978	+	11.5781	7.69e-07	0.00115	aaggaggcgagagagtgagagaga
AT3G15210	ERF4	ERF	PeCER33	311	325	-	17.2969	7.71e-07	0.00612	CCTGAGCCGCCACCG
AT3G20310	ERF7	ERF	PeCER14	960	980	-	16.9219	7.72e-07	0.00362	ACCCTCGCCCCTCCGCCGTAC
AT1G12630	ERF027	ERF	PeCER33	98	118	-	17.3906	7.72e-07	0.0133	GCGCCGCCGTGCCGCCGCCAG
AT3G12910	AT3G12910	NAC	PeCER2	364	380	+	17.8987	7.73e-07	0.047	tgccgtgtccatgccgc
AT2G45660	SOC1	MIKC_MADS	PeCER6	970	990	-	16.6812	7.8e-07	0.00301	TTTCTGTTTCCCTTTTTTTCC
AT2G33710	AT2G33710	ERF	PeCER33	261	275	-	17.0781	7.8e-07	0.00664	CGCACGCCGCCGCCC
AT1G19210	ERF017	ERF	PeCER33	259	272	+	17.3281	7.8e-07	0.0239	gagggcggcggcgt
AT1G22810	ERF019	ERF	PeCER33	256	270	+	17.3125	7.86e-07	0.00848	cgcgagggcggcggc
AT4G17490	ERF6	ERF	PeCER33	305	325	-	16.0156	7.88e-07	0.00388	CCTGAGCCGCCACCGTGAGCA
AT1G03800	ERF10	ERF	PeCER33	346	366	-	16.875	7.94e-07	0.00389	TTCTCCTCCCTAGCCGCCAGC
AT2G01930	BPC1	BBR-BPC	PeCER2	258	281	-	11.5	7.94e-07	0.00116	GAAGGAAAATAAGAGAGAGAGAGC
AT1G69690	TCP15	TCP	PeCER2	566	578	-	17.5625	7.97e-07	0.0194	TTGTGGGTCCCTC
AT3G50260	ERF011	ERF	PeCER33	22	36	-	17.4688	7.98e-07	0.0118	CAACTGCCGCCGCCG
AT2G40220	ABI4	ERF	PeCER33	259	268	-	16.7442	8.03e-07	0.00769	CGCCGCCCTC
AT3G20310	ERF7	ERF	PeCER15	711	731	-	16.8594	8.03e-07	0.00362	CCTTACTCATCACCGCCATCA
AT4G28500	NAC073	NAC	PeCER34	109	123	+	16.5	8.06e-07	0.0535	cttgaccaacaagcc
AT1G78700	BEH4	BES1	PeCER31	428	438	-	17.9062	8.1e-07	0.0254	CACACGTGTGC
AT1G69570	CDF5	Dof	PeCER2	600	626	-	16.6875	8.18e-07	0.026	TCTTTTCTTTTCTTTTTTTCTTTCAGA
AT1G09530	PIF3	bHLH	PeCER20	185	194	-	17.1719	8.2e-07	0.053	GCCCACGTGA
AT4G18890	BEH3	BES1	PeCER31	428	438	-	17.75	8.2e-07	0.0263	CACACGTGTGC
AT1G68550	ERF118	ERF	PeCER33	311	325	-	16.9688	8.2e-07	0.00557	CCTGAGCCGCCACCG
AT5G23280	TCP7	TCP	PeCER2	566	576	-	17.3438	8.21e-07	0.0175	GTGGGTCCCTC
AT1G32870	ANAC13	NAC	PeCER16	259	274	+	17.7344	8.22e-07	0.0545	cttgtgtaacaagaaa
AT3G47600	MYB94	MYB	PeCER32	823	841	-	16.9531	8.25e-07	0.0535	TGGGTATTGGTTGGGGAGG
AT3G03200	NAC045	NAC	PeCER16	259	274	+	17.3125	8.25e-07	0.0547	cttgtgtaacaagaaa
AT5G18090	AT5G18090	B3	PeCER23	299	313	-	15.1918	8.31e-07	0.0549	AATGATGAAGAAGAG
AT1G49480	REM19	B3	PeCER2	528	542	-	16.7353	8.35e-07	0.0107	AAAAGAAAAAAAAAA
AT5G51190	ERF105	ERF	PeCER15	778	792	+	16.9375	8.35e-07	0.0062	aaggcggcggagctg
AT2G01570	RGA	GRAS	PeCER24	815	834	-	16.3857	8.38e-07	0.00688	GAGAGAGAGAGAAGGAGAAG
AT1G28370	ERF11	ERF	PeCER14	960	974	-	17.0312	8.38e-07	0.00643	GCCCCTCCGCCGTAC
AT1G72050	TFIIIA	C2H2	PeCER17	99	117	+	16.5378	8.4e-07	0.00327	tctcttccccctccctttc
AT5G51190	ERF105	ERF	PeCER33	106	120	+	16.9219	8.43e-07	0.0062	ggcacggcggcgcga
AT5G17430	BBM	AP2	PeCER24	821	840	-	16.8861	8.43e-07	0.00511	TAGAGCGAGAGAGAGAGAAG
AT5G23280	TCP7	TCP	PeCER4	815	825	-	17.3281	8.44e-07	0.0175	GTGGGACCCCT
AT5G46830	BHLH28	bHLH	PeCER27	270	281	-	16.7031	8.44e-07	0.0562	TATTGTACGGAC
AT2G01930	BPC1	BBR-BPC	PeCER30	954	977	-	11.3281	8.52e-07	0.00122	GTGAGAGAAAAAGGTGGAGAGGAT
AT4G01680	MYB55	MYB	PeCER7	312	325	+	16.9062	8.55e-07	0.0549	gcacacccgccacc
AT1G21910	ERF012	ERF	PeCER33	23	42	-	17.3594	8.61e-07	0.0132	CGTCTCCAACTGCCGCCGCC
AT3G20310	ERF7	ERF	PeCER33	348	368	-	16.75	8.61e-07	0.00363	CTTTCTCCTCCCTAGCCGCCA
AT1G12630	ERF027	ERF	PeCER14	657	677	+	17.2656	8.62e-07	0.0133	ctcactcaccgacaccgacgg
AT3G10490	ANAC052	NAC	PeCER28	479	498	-	17.3014	8.72e-07	0.0507	CTTGCTTGGAATTCAAGGCA
AT3G55370	OBP3	Dof	PeCER2	609	629	-	16.2031	8.73e-07	0.0176	CCTTCTTTTCTTTTCTTTTTT
AT5G17430	BBM	AP2	PeCER11	953	972	-	16.8481	8.75e-07	0.00511	GAGAAAGAGGGAGAGCGAGA
AT3G57600	DREB2F	ERF	PeCER33	100	110	-	17.1406	8.76e-07	0.00692	GTGCCGCCGCC
AT2G40340	DREB2C	ERF	PeCER33	17	37	+	16.1912	8.76e-07	0.00844	gggggcggcggcggcagttgg
AT5G25390	SHN3	ERF	PeCER15	783	803	-	14.5217	8.77e-07	0.00461	CTCTACTCCACCAGCTCCGCC
AT3G11020	DREB2B	ERF	PeCER33	16	36	+	17.2969	8.78e-07	0.00914	ggggggcggcggcggcagttg
AT5G51190	ERF105	ERF	PeCER15	585	599	+	16.8438	8.79e-07	0.0062	aaactggcggcggaa
AT5G19790	RAP2-11	ERF	PeCER7	553	567	-	17.2812	8.81e-07	0.00895	TCCTCTCAGCCGGCG
AT5G44210	ERF9	ERF	PeCER33	126	146	+	16.2031	8.83e-07	0.00462	aggggacggttgcgacgctgg
AT5G25390	SHN3	ERF	PeCER33	49	69	-	14.5072	8.83e-07	0.00461	TGCCGCTCCCTCACCGCTGCC
AT2G18350	ZHD6	ZF-HD	PeCER31	263	277	+	14.1324	8.91e-07	0.0591	aaacatgattaagga
AT5G25190	ERF003	ERF	PeCER14	954	972	+	16.7344	8.93e-07	0.00595	gggactgtacggcggaggg
AT4G32800	ERF043	ERF	PeCER14	660	675	+	17.8594	8.97e-07	0.0575	actcaccgacaccgac
AT1G72050	TFIIIA	C2H2	PeCER9	298	316	+	16.4286	8.99e-07	0.0033	ccccttcccctccctctgc
AT4G18450	ERF091	ERF	PeCER15	588	604	+	16.3438	9e-07	0.00659	ctggcggcggaattcga
AT1G03800	ERF10	ERF	PeCER15	587	607	-	16.6562	9e-07	0.0041	TCGTCGAATTCCGCCGCCAGT
AT1G77640	ERF013	ERF	PeCER33	88	108	+	17.3906	9.02e-07	0.0186	tgcgacgaagctggcggcggc
AT5G22990	AT5G22990	C2H2	PeCER30	911	925	+	16.0781	9.14e-07	0.0598	ccgacttcgacctct
AT5G42520	BPC6	BBR-BPC	PeCER11	952	972	+	11.1233	9.18e-07	0.0021	gtctcgctctccctctttctc
AT3G26790	FUS3	B3	PeCER10	457	471	+	16.6875	9.2e-07	0.0151	tcatgcatgcatata
AT5G65510	AIL7	AP2	PeCER12	53	63	+	16.1406	9.21e-07	0.0613	cgcatctcgag
AT1G29160	DOF1.5	Dof	PeCER7	805	825	+	15.6875	9.23e-07	0.03	tgaggagacaaaaagtgaaat
AT5G18560	ERF086	ERF	PeCER33	99	113	-	17.0469	9.24e-07	0.00738	GCCGTGCCGCCGCCA
AT3G50260	ERF011	ERF	PeCER33	165	179	-	17.2812	9.24e-07	0.0118	CGAACGCCGCCGCCG
AT3G10480	ANAC050	NAC	PeCER16	259	274	+	17.8281	9.25e-07	0.0613	cttgtgtaacaagaaa
AT1G20640	NLP4	Nin-like	PeCER29	974	988	-	16.2941	9.29e-07	0.0276	ACAGCAGCAGGAAGA
AT1G20640	NLP4	Nin-like	PeCER20	974	988	-	16.2941	9.29e-07	0.0276	ACAGCAGCAGGAAGA
AT5G62470	MYB96	MYB	PeCER13	398	415	+	16.7031	9.33e-07	0.028	ggtggttgtaggtggttg
AT2G01930	BPC1	BBR-BPC	PeCER17	106	129	-	11.0938	9.36e-07	0.00128	GGGGAGGGAAGAGAAAGGGAGGGG
AT2G01930	BPC1	BBR-BPC	PeCER5	450	473	+	11.0938	9.36e-07	0.00128	gagagagagagtggagcagtggag
AT4G18450	ERF091	ERF	PeCER33	167	183	+	16.2656	9.37e-07	0.00659	gcggcggcgttcggtgc
AT2G01570	RGA	GRAS	PeCER2	605	624	+	16.2714	9.4e-07	0.00688	aagaaaaaaagaaaagaaaa
AT2G40340	DREB2C	ERF	PeCER27	608	628	-	16.0588	9.44e-07	0.00844	TGAGCTGGAGATTGAGGCGGA
AT4G01550	NAC69	NAC	PeCER16	257	271	+	16.6719	9.44e-07	0.0627	tccttgtgtaacaag
AT1G35560	TCP23	TCP	PeCER2	568	577	+	16.9224	9.48e-07	0.0249	gggacccaca
AT2G30340	LBD13	LBD	PeCER33	255	271	+	16.9062	9.54e-07	0.0177	gcgcgagggcggcggcg
AT2G28810	DOF2.2	Dof	PeCER6	973	993	-	15.7656	9.56e-07	0.0624	GTCTTTCTGTTTCCCTTTTTT
AT1G69690	TCP15	TCP	PeCER4	815	827	-	17.2656	9.61e-07	0.0194	CGGTGGGACCCCT
AT5G67190	ERF010	ERF	PeCER33	261	275	-	17.2656	9.61e-07	0.0117	CGCACGCCGCCGCCC
AT5G25190	ERF003	ERF	PeCER27	909	927	-	16.6094	9.61e-07	0.00595	TTCTTGCTGCGGCGGAGAG
AT2G17180	ZAT2	C2H2	PeCER3	439	448	-	15.2762	9.65e-07	0.0604	ACCAGCTGGC
AT4G31060	ERF015	ERF	PeCER33	11	30	-	17.3125	9.72e-07	0.012	CCGCCGCCGCCCCCCTTGTT
AT1G28370	ERF11	ERF	PeCER33	311	325	-	16.7656	9.78e-07	0.00667	CCTGAGCCGCCACCG
AT2G01570	RGA	GRAS	PeCER5	444	463	+	16.2286	9.81e-07	0.00688	gagagagagagagagagtgg
AT2G44840	ERF13	ERF	PeCER33	95	109	-	17.4844	9.94e-07	0.00885	TGCCGCCGCCAGCTT
AT5G18450	DREB2G	ERF	PeCER33	160	174	+	16.9219	9.97e-07	0.00923	tcgcgcggcggcggc
AT2G33710	AT2G33710	ERF	PeCER33	311	325	-	16.6406	1.01e-06	0.0075	CCTGAGCCGCCACCG
AT2G44840	ERF13	ERF	PeCER15	585	599	-	17.4531	1.01e-06	0.00885	TTCCGCCGCCAGTTT
AT4G17490	ERF6	ERF	PeCER33	258	278	-	15.4219	1.02e-06	0.00465	ATCCGCACGCCGCCGCCCTCG
AT1G75390	BZIP44	bZIP	PeCER28	734	748	-	16.7031	1.03e-06	0.067	GTTGATTACGTGGAA
AT3G24050	GATA1	GATA	PeCER13	232	246	-	16.8382	1.03e-06	0.0231	ATGGTGGGGGCGGGG
AT4G38910	BPC5	BBR-BPC	PeCER6	968	997	+	-24.8228	1.03e-06	0.00135	ggggaaaaaaagggaaacagaaagacagag
AT5G28770	BZIP63	bZIP	PeCER33	219	230	+	16.0638	1.03e-06	0.0424	ggctgacgtgac
AT1G72050	TFIIIA	C2H2	PeCER21	395	413	+	16.2017	1.03e-06	0.00358	agctctcctcatcctccac
AT1G71450	ERF021	ERF	PeCER33	93	112	-	16.375	1.04e-06	0.0105	CCGTGCCGCCGCCAGCTTCG
AT2G45660	SOC1	MIKC_MADS	PeCER5	437	457	-	16.4203	1.05e-06	0.00371	TCTCTCTCTCTCTCTCCCTAT
AT5G25810	TINY	ERF	PeCER14	660	674	+	17.125	1.05e-06	0.0664	actcaccgacaccga
AT3G58630	AT3G58630	Trihelix	PeCER9	900	914	+	17.1094	1.05e-06	0.0647	tggtctccggcaacg
AT4G06746	RAP2-9	ERF	PeCER14	654	672	+	17.6875	1.05e-06	0.0649	tctctcactcaccgacacc
AT5G47220	ERF2	ERF	PeCER15	586	606	-	16.25	1.05e-06	0.00559	CGTCGAATTCCGCCGCCAGTT
AT1G32510	ANAC011	NAC	PeCER28	478	498	+	16.8529	1.05e-06	0.0694	atgccttgaattccaagcaag
AT2G46590	DOF2.5	Dof	PeCER7	813	823	+	13.9375	1.06e-06	0.0351	caaaaagtgaa
AT2G46590	DOF2.5	Dof	PeCER25	530	540	-	13.9375	1.06e-06	0.0351	CAAAAAGTGAA
AT3G24050	GATA1	GATA	PeCER15	781	795	+	16.8088	1.06e-06	0.0231	gcggcggagctggtg
AT1G72360	HRE1	ERF	PeCER33	342	362	-	16.1406	1.06e-06	0.00833	CCTCCCTAGCCGCCAGCTTCC
AT3G10500	NAC053	NAC	PeCER16	258	274	-	17.25	1.06e-06	0.0703	TTTCTTGTTACACAAGG
AT4G18450	ERF091	ERF	PeCER33	347	363	+	16.0156	1.06e-06	0.00672	ctggcggctagggagga
AT5G64750	ABR1	ERF	PeCER33	306	324	+	16.5938	1.08e-06	0.00824	gctcacggtggcggctcag
AT1G65620	LBD6	LBD	PeCER33	348	368	-	16.1562	1.08e-06	0.0166	CTTTCTCCTCCCTAGCCGCCA
AT5G43410	ERF096	ERF	PeCER33	167	176	-	15.7519	1.08e-06	0.00678	ACGCCGCCGC
AT5G43410	ERF096	ERF	PeCER33	263	272	-	15.7519	1.08e-06	0.00678	ACGCCGCCGC
AT2G45660	SOC1	MIKC_MADS	PeCER2	602	622	-	16.3913	1.08e-06	0.00371	TTCTTTTCTTTTTTTCTTTCA
AT4G34410	ERF109	ERF	PeCER33	15	29	+	17.125	1.08e-06	0.0134	aggggggcggcggcg
AT4G32890	GATA9	GATA	PeCER3	341	351	-	15.1702	1.08e-06	0.0721	TCCAGATCTGG
AT5G25390	SHN3	ERF	PeCER33	130	150	-	14.087	1.08e-06	0.00472	GGAGCCAGCGTCGCAACCGTC
AT2G45680	TCP9	TCP	PeCER27	539	559	+	15.2647	1.09e-06	0.0201	catcctcccataggccccgca
AT1G44830	ERF014	ERF	PeCER15	782	796	-	16.7812	1.09e-06	0.0141	CCACCAGCTCCGCCG
AT2G01930	BPC1	BBR-BPC	PeCER24	807	830	-	10.7188	1.09e-06	0.00146	GAGAGAGAAGGAGAAGCAAAGAAC
AT4G16750	ERF039	ERF	PeCER14	657	671	+	16.9531	1.09e-06	0.0113	ctcactcaccgacac
AT5G47230	ERF5	ERF	PeCER15	782	796	-	16.2344	1.09e-06	0.00876	CCACCAGCTCCGCCG
AT5G63090	LOB	LBD	PeCER15	743	763	-	15.6562	1.1e-06	0.00973	TCCTCCCCGTCCTCCTCCTGC
AT1G12630	ERF027	ERF	PeCER33	21	41	-	16.9844	1.1e-06	0.0136	GTCTCCAACTGCCGCCGCCGC
AT1G28160	ERF087	ERF	PeCER27	907	921	-	16.5625	1.1e-06	0.00775	CTGCGGCGGAGAGAT
AT4G18390	TCP2	TCP	PeCER20	189	198	+	15.2447	1.1e-06	0.0327	gtgggcccat
AT4G18390	TCP2	TCP	PeCER20	189	198	-	15.2447	1.1e-06	0.0327	ATGGGCCCAC
AT1G79180	ATMYB63	MYB	PeCER8	628	648	+	16.875	1.1e-06	0.0648	tccttacaacaccaacccacc
AT5G45300	BMY2	BES1	PeCER31	425	439	-	17.1562	1.11e-06	0.0712	CCACACGTGTGCTAA
AT3G55370	OBP3	Dof	PeCER25	112	132	-	15.9844	1.11e-06	0.0176	GTTTCTTTTCCTTTTTTTTAA
AT3G50260	ERF011	ERF	PeCER33	261	275	-	17.0312	1.12e-06	0.0119	CGCACGCCGCCGCCC
AT5G25190	ERF003	ERF	PeCER15	782	800	+	16.3438	1.12e-06	0.00632	cggcggagctggtggagta
AT2G30340	LBD13	LBD	PeCER8	863	879	+	16.6562	1.13e-06	0.0177	ggccgcgggaggcgggg
AT2G18300	AT2G18300	bHLH	PeCER21	169	180	+	16.8333	1.13e-06	0.0713	gtggcacgtggc
AT1G28160	ERF087	ERF	PeCER14	960	974	+	16.5	1.14e-06	0.00775	gtacggcggaggggc
AT2G01570	RGA	GRAS	PeCER6	38	57	+	16.0714	1.15e-06	0.00705	gggaaggcgacaagagaagt
AT5G62380	NAC101	NAC	PeCER28	477	497	-	16.8906	1.15e-06	0.0756	TTGCTTGGAATTCAAGGCATG
AT3G48430	REF6	C2H2	PeCER27	661	672	-	17.2466	1.15e-06	0.0432	AGAAACAGAGCG
AT1G53170	ERF8	ERF	PeCER33	97	111	-	16.6094	1.16e-06	0.00743	CGTGCCGCCGCCAGC
AT1G72050	TFIIIA	C2H2	PeCER15	658	676	-	16.0252	1.16e-06	0.00375	CCTTTCTCTCCTCCTCTTT
AT1G03800	ERF10	ERF	PeCER33	17	37	-	16.2031	1.16e-06	0.00494	CCAACTGCCGCCGCCGCCCCC
AT5G25390	SHN3	ERF	PeCER33	163	183	-	13.9275	1.17e-06	0.00472	GCACCGAACGCCGCCGCCGCG
AT5G13910	LEP	ERF	PeCER15	780	800	-	16.0469	1.17e-06	0.00702	TACTCCACCAGCTCCGCCGCC
AT3G47620	TCP14	TCP	PeCER2	566	585	-	9.65116	1.17e-06	0.0729	GGTAATATTGTGGGTCCCTC
AT4G17490	ERF6	ERF	PeCER33	104	124	-	15.0781	1.18e-06	0.00499	CACGTCGCGCCGCCGTGCCGC
AT1G71450	ERF021	ERF	PeCER3	713	732	+	16.1719	1.18e-06	0.0105	cgctaccactctcaccacca
AT5G60850	DOF5.4	Dof	PeCER13	72	85	-	14.3125	1.18e-06	0.0787	CAAAAAGTTAAAAC
AT1G49480	REM19	B3	PeCER4	130	144	+	16.4265	1.18e-06	0.0127	gaaaaaaaaaaaaac
AT1G75080	BZR1	BES1	PeCER31	420	439	-	17.2344	1.19e-06	0.0368	CCACACGTGTGCTAAGAAGG
AT1G53170	ERF8	ERF	PeCER33	312	326	-	16.5625	1.19e-06	0.00743	ACCTGAGCCGCCACC
AT3G15210	ERF4	ERF	PeCER15	586	600	-	16.4844	1.19e-06	0.0084	ATTCCGCCGCCAGTT
AT1G43160	RAP2-6	ERF	PeCER14	960	974	+	16.375	1.19e-06	0.00911	gtacggcggaggggc
AT5G02460	DOF5.1	Dof	PeCER6	655	675	+	16.0156	1.2e-06	0.0392	aaaaaagagaaaagcaaggat
AT1G72050	TFIIIA	C2H2	PeCER7	981	999	-	15.958	1.2e-06	0.00375	TCTCCTCCCCAGACTCCTC
AT3G62420	BZIP53	bZIP	PeCER28	734	748	-	16.4844	1.2e-06	0.0387	GTTGATTACGTGGAA
AT5G64750	ABR1	ERF	PeCER33	17	35	+	16.4062	1.21e-06	0.00824	gggggcggcggcggcagtt
AT4G18450	ERF091	ERF	PeCER33	24	40	+	15.75	1.21e-06	0.00697	gcggcggcagttggaga
AT3G20310	ERF7	ERF	PeCER33	42	62	-	16.1875	1.22e-06	0.00483	CCCTCACCGCTGCCTCCGTTC
AT2G01570	RGA	GRAS	PeCER5	446	465	+	16	1.23e-06	0.00705	gagagagagagagagtggag
AT4G36930	SPT	bHLH	PeCER21	172	180	-	15.3684	1.24e-06	0.0796	GCCACGTGC
AT5G64750	ABR1	ERF	PeCER15	581	599	+	16.3594	1.24e-06	0.00824	gtcaaaactggcggcggaa
AT5G13910	LEP	ERF	PeCER33	99	119	-	15.9375	1.24e-06	0.00702	CGCGCCGCCGTGCCGCCGCCA
AT4G34590	BZIP11	bZIP	PeCER28	734	748	+	16.4062	1.24e-06	0.0407	ttccacgtaatcaac
AT2G40340	DREB2C	ERF	PeCER3	690	710	-	15.5588	1.25e-06	0.00975	AGTAGAGGTAATGGTGGTGAA
AT4G23750	CRF2	ERF	PeCER33	111	118	-	18.0851	1.25e-06	0.00894	GCGCCGCC
AT3G16770	RAP2-3	ERF	PeCER33	20	27	-	16.6346	1.25e-06	0.00903	CCGCCGCC
AT3G16770	RAP2-3	ERF	PeCER33	23	30	-	16.6346	1.25e-06	0.00903	CCGCCGCC
AT3G16770	RAP2-3	ERF	PeCER33	100	107	-	16.6346	1.25e-06	0.00903	CCGCCGCC
AT3G16770	RAP2-3	ERF	PeCER33	166	173	-	16.6346	1.25e-06	0.00903	CCGCCGCC
AT3G16770	RAP2-3	ERF	PeCER33	262	269	-	16.6346	1.25e-06	0.00903	CCGCCGCC
AT3G16770	RAP2-3	ERF	PeCER15	590	597	-	16.6346	1.25e-06	0.00903	CCGCCGCC
AT3G16770	RAP2-3	ERF	PeCER15	780	787	-	16.6346	1.25e-06	0.00903	CCGCCGCC
AT5G67190	ERF010	ERF	PeCER33	22	36	-	16.9375	1.25e-06	0.0128	CAACTGCCGCCGCCG
AT5G17430	BBM	AP2	PeCER2	524	543	-	16.4684	1.25e-06	0.00671	CAAAAGAAAAAAAAAAGAGG
AT1G53910	RAP2-12	ERF	PeCER33	93	113	+	16.1875	1.26e-06	0.00647	cgaagctggcggcggcacggc
AT3G45150	TCP16	TCP	PeCER14	48	58	-	17.2025	1.26e-06	0.0256	CTCGGGTCCAC
AT4G28140	ERF054	ERF	PeCER33	163	182	+	16.6406	1.27e-06	0.00689	cgcggcggcggcgttcggtg
AT1G67260	TCP1	TCP	PeCER4	797	826	-	15.2658	1.27e-06	0.0266	GGTGGGACCCCTGGAGAAGCTAAGTCGCCA
AT4G27950	CRF4	ERF	PeCER14	954	974	-	15.1029	1.27e-06	0.0065	GCCCCTCCGCCGTACAGTCCC
AT4G29230	anac075	NAC	PeCER34	109	123	-	16.6406	1.27e-06	0.0845	GGCTTGTTGGTCAAG
AT5G18560	ERF086	ERF	PeCER27	907	921	+	16.4844	1.28e-06	0.00905	atctctccgccgcag
AT1G21910	ERF012	ERF	PeCER33	166	185	-	16.75	1.28e-06	0.0132	GAGCACCGAACGCCGCCGCC
AT3G23250	MYB15	MYB	PeCER31	347	367	-	16.125	1.28e-06	0.0785	GACCCCACTTTTTACCAACCC
AT1G72360	HRE1	ERF	PeCER27	907	927	+	15.7656	1.28e-06	0.00896	atctctccgccgcagcaagaa
AT2G45660	SOC1	MIKC_MADS	PeCER2	522	542	+	16.2319	1.29e-06	0.00402	tgcctcttttttttttctttt
AT5G06839	TGA10	bZIP	PeCER33	217	231	+	16.7188	1.29e-06	0.0855	gtggctgacgtgacg
AT1G46768	RAP2-1	ERF	PeCER33	78	90	+	17.0312	1.29e-06	0.0162	tcggcggtggtgc
AT1G77640	ERF013	ERF	PeCER15	703	723	+	16.8594	1.29e-06	0.02	tacggaactgatggcggtgat
AT3G28910	MYB30	MYB	PeCER33	26	40	-	16.1406	1.3e-06	0.0338	TCTCCAACTGCCGCC
AT2G45680	TCP9	TCP	PeCER2	543	563	+	14.8529	1.31e-06	0.0201	gatatttgtgtgggccccatt
AT5G47230	ERF5	ERF	PeCER33	261	275	-	15.9219	1.31e-06	0.00933	CGCACGCCGCCGCCC
AT1G36060	ERF055	ERF	PeCER33	20	33	+	16.875	1.32e-06	0.0268	ggcggcggcggcag
AT2G45660	SOC1	MIKC_MADS	PeCER21	790	810	+	16.2029	1.33e-06	0.00402	ggtcttcgtctctctctgtct
AT5G25390	SHN3	ERF	PeCER21	397	417	+	13.6667	1.33e-06	0.00472	ctctcctcatcctccaccctc
AT1G21910	ERF012	ERF	PeCER14	650	669	+	16.6875	1.33e-06	0.0132	gcgctctctcactcaccgac
AT1G75490	DREB2D	ERF	PeCER33	261	275	-	16.4688	1.33e-06	0.0121	CGCACGCCGCCGCCC
AT1G71450	ERF021	ERF	PeCER15	745	764	-	15.9844	1.33e-06	0.0105	CTCCTCCCCGTCCTCCTCCT
AT1G03800	ERF10	ERF	PeCER33	262	282	-	15.9531	1.34e-06	0.00533	TCACATCCGCACGCCGCCGCC
AT5G28770	BZIP63	bZIP	PeCER20	182	193	+	15.9255	1.34e-06	0.0424	acctcacgtggg
AT5G18450	DREB2G	ERF	PeCER24	257	271	-	16.4531	1.34e-06	0.0109	AGTTGAGGCGGTGAT
AT1G75490	DREB2D	ERF	PeCER33	79	93	-	16.4531	1.35e-06	0.0121	GTCGCACCACCGCCG
AT2G31230	ERF15	ERF	PeCER33	347	361	-	16.2344	1.35e-06	0.0125	CTCCCTAGCCGCCAG
AT4G38910	BPC5	BBR-BPC	PeCER11	942	971	-	-26.1392	1.36e-06	0.00175	AGAAAGAGGGAGAGCGAGACAATGCGGGTA
AT4G18450	ERF091	ERF	PeCER33	18	34	+	15.5156	1.36e-06	0.00701	ggggcggcggcggcagt
AT2G40220	ABI4	ERF	PeCER33	163	172	-	16.2791	1.36e-06	0.011	CGCCGCCGCG
AT1G78080	RAP2-4	ERF	PeCER33	259	268	-	14.7789	1.36e-06	0.0434	CGCCGCCCTC
AT1G65620	LBD6	LBD	PeCER33	87	107	-	15.75	1.36e-06	0.0168	CCGCCGCCAGCTTCGTCGCAC
AT2G45660	SOC1	MIKC_MADS	PeCER2	605	625	-	16.1739	1.37e-06	0.00402	CTTTTCTTTTCTTTTTTTCTT
AT1G22810	ERF019	ERF	PeCER15	783	797	+	16.4844	1.37e-06	0.0127	ggcggagctggtgga
AT1G44830	ERF014	ERF	PeCER33	19	33	-	16.375	1.37e-06	0.0148	CTGCCGCCGCCGCCC
AT2G24260	BHLH66	bHLH	PeCER21	171	180	+	15.0632	1.38e-06	0.0459	ggcacgtggc
AT2G24260	BHLH66	bHLH	PeCER21	171	180	-	15.0632	1.38e-06	0.0459	GCCACGTGCC
AT1G51140	BHLH122	bHLH	PeCER21	754	767	-	16.2344	1.39e-06	0.0651	GAGTCCACTTGCCT
AT1G51600	GATA28	GATA	PeCER12	261	279	+	13.6438	1.39e-06	0.0911	taccctcatcagcatgatc
AT5G13910	LEP	ERF	PeCER14	952	972	-	15.7344	1.39e-06	0.00719	CCCTCCGCCGTACAGTCCCGG
AT5G25390	SHN3	ERF	PeCER7	977	997	-	13.5652	1.39e-06	0.00472	TCCTCCCCAGACTCCTCAACC
AT3G50260	ERF011	ERF	PeCER33	79	93	-	16.7344	1.39e-06	0.0127	GTCGCACCACCGCCG
AT4G38910	BPC5	BBR-BPC	PeCER2	604	633	+	-26.3165	1.41e-06	0.00178	aaagaaaaaaagaaaagaaaagaaggtcag
AT5G67000	ERF122	ERF	PeCER14	957	971	+	16.4384	1.41e-06	0.0124	actgtacggcggagg
AT2G20180	PIF1	bHLH	PeCER16	809	822	+	16.6712	1.42e-06	0.0467	aggaggagacgtgg
AT4G27950	CRF4	ERF	PeCER33	302	322	-	14.8824	1.42e-06	0.00671	GAGCCGCCACCGTGAGCAGCT
AT4G37180	HHO5	G2-like	PeCER11	734	744	-	14.9531	1.42e-06	0.0949	AAGAAGATTCC
AT3G23240	ERF1B	ERF	PeCER33	12	39	-	15.7656	1.43e-06	0.00603	CTCCAACTGCCGCCGCCGCCCCCCTTGT
AT5G42520	BPC6	BBR-BPC	PeCER24	824	844	+	9.94521	1.43e-06	0.00315	ctctctctctcgctctaattt
AT1G67260	TCP1	TCP	PeCER2	551	580	+	15	1.43e-06	0.0266	tgtgggccccatttggagggacccacaata
AT2G20110	AT2G20110	CPP	PeCER4	767	781	+	15.8529	1.44e-06	0.0955	ttttaaattttagaa
AT5G39820	ANAC094	NAC	PeCER2	364	381	+	16.7969	1.44e-06	0.0501	tgccgtgtccatgccgcg
AT4G18450	ERF091	ERF	PeCER33	109	125	+	15.3906	1.44e-06	0.00701	acggcggcgcgacgtga
AT5G17430	BBM	AP2	PeCER6	969	988	+	16.3165	1.44e-06	0.00685	gggaaaaaaagggaaacaga
AT1G72050	TFIIIA	C2H2	PeCER17	116	134	+	15.6639	1.44e-06	0.00426	tctcttccctccccttctc
AT5G25390	SHN3	ERF	PeCER27	608	628	+	13.4783	1.45e-06	0.00472	tccgcctcaatctccagctca
AT2G45660	SOC1	MIKC_MADS	PeCER5	443	463	-	16.1159	1.45e-06	0.00408	CCACTCTCTCTCTCTCTCTCT
AT2G01930	BPC1	BBR-BPC	PeCER17	102	125	-	9.95312	1.48e-06	0.00192	AGGGAAGAGAAAGGGAGGGGGAAG
AT4G38910	BPC5	BBR-BPC	PeCER26	726	755	+	-26.5696	1.48e-06	0.00182	atatagagagagagaaacagaaacatcacg
AT3G46070	AT3G46070	C2H2	PeCER14	652	666	+	15.4932	1.48e-06	0.0333	gctctctcactcacc
AT2G20180	PIF1	bHLH	PeCER20	179	192	+	16.6164	1.48e-06	0.0467	gtaacctcacgtgg
AT1G28470	NAC010	NAC	PeCER34	109	123	-	16.3438	1.49e-06	0.0988	GGCTTGTTGGTCAAG
AT5G17430	BBM	AP2	PeCER31	734	753	-	16.2785	1.49e-06	0.00685	AAAGAAGTGAGAGAAAAAAA
AT2G01930	BPC1	BBR-BPC	PeCER26	721	744	+	9.92188	1.49e-06	0.00192	tatacatatagagagagagaaaca
AT4G38910	BPC5	BBR-BPC	PeCER6	960	989	+	-26.6203	1.5e-06	0.00182	ggagaggaggggaaaaaaagggaaacagaa
AT4G24020	NLP7	Nin-like	PeCER4	422	436	+	15.1094	1.5e-06	0.0974	ttttggcttttcaga
AT5G25390	SHN3	ERF	PeCER33	23	43	-	13.4058	1.5e-06	0.00472	TCGTCTCCAACTGCCGCCGCC
AT5G65130	AT5G65130	ERF	PeCER33	311	325	-	15.9062	1.5e-06	0.0115	CCTGAGCCGCCACCG
AT1G72050	TFIIIA	C2H2	PeCER8	454	472	+	15.5966	1.5e-06	0.00426	cttcctactcaacctactc
AT5G10140	FLC	MIKC_MADS	PeCER9	688	708	+	16.1618	1.51e-06	0.0985	tatggccagatatagaaagaa
AT3G46070	AT3G46070	C2H2	PeCER7	91	105	+	15.4795	1.51e-06	0.0333	ttcttctcactctac
AT3G47500	CDF3	Dof	PeCER6	967	985	+	15.5	1.51e-06	0.0498	aggggaaaaaaagggaaac
AT5G13910	LEP	ERF	PeCER15	768	788	-	15.5781	1.52e-06	0.00723	TCCGCCGCCTTATCTCCTTCC
AT5G25390	SHN3	ERF	PeCER4	959	979	+	13.3768	1.52e-06	0.00472	gcctccaccctgtccacttcc
AT2G35700	ERF038	ERF	PeCER14	656	670	-	16.6875	1.53e-06	0.0317	TGTCGGTGAGTGAGA
AT2G40220	ABI4	ERF	PeCER33	46	55	-	16.186	1.53e-06	0.011	CGCTGCCTCC
AT3G10490	ANAC052	NAC	PeCER28	478	497	+	16.4795	1.54e-06	0.0507	atgccttgaattccaagcaa
AT2G35700	ERF038	ERF	PeCER33	165	179	+	16.6719	1.54e-06	0.0317	cggcggcggcgttcg
AT1G43160	RAP2-6	ERF	PeCER27	907	921	-	15.9219	1.54e-06	0.00911	CTGCGGCGGAGAGAT
AT1G43160	RAP2-6	ERF	PeCER33	311	325	+	15.9219	1.54e-06	0.00911	cggtggcggctcagg
AT4G27950	CRF4	ERF	PeCER15	705	725	-	14.7206	1.54e-06	0.00676	TCATCACCGCCATCAGTTCCG
AT5G67000	ERF122	ERF	PeCER15	776	790	+	16.3288	1.55e-06	0.0124	ataaggcggcggagc
AT2G01930	BPC1	BBR-BPC	PeCER6	969	992	+	9.82812	1.55e-06	0.00195	gggaaaaaaagggaaacagaaaga
AT4G38910	BPC5	BBR-BPC	PeCER5	425	454	+	-26.8101	1.56e-06	0.00185	ggcggtcgacgcatagggagagagagagag
AT5G08330	TCP21	TCP	PeCER4	813	826	-	16.5156	1.56e-06	0.0319	GGTGGGACCCCTGG
AT3G28910	MYB30	MYB	PeCER13	405	419	-	15.9375	1.56e-06	0.0338	TACACAACCACCTAC
AT1G71450	ERF021	ERF	PeCER33	48	67	-	15.7344	1.56e-06	0.011	CCGCTCCCTCACCGCTGCCT
AT5G53950	NAC098	NAC	PeCER16	259	277	+	16.5938	1.57e-06	0.104	cttgtgtaacaagaaaatt
AT5G25390	SHN3	ERF	PeCER33	309	329	-	13.3043	1.58e-06	0.00472	CTCACCTGAGCCGCCACCGTG
AT2G04038	AtbZIP48	bZIP	PeCER28	735	748	+	15.6719	1.58e-06	0.104	tccacgtaatcaac
AT1G68550	ERF118	ERF	PeCER27	907	921	+	15.8125	1.59e-06	0.00972	atctctccgccgcag
AT1G53910	RAP2-12	ERF	PeCER33	178	198	+	15.75	1.59e-06	0.00704	cggtgctcgtggcggtggtcg
AT1G53910	RAP2-12	ERF	PeCER15	773	793	+	15.75	1.59e-06	0.00704	gagataaggcggcggagctgg
AT1G46768	RAP2-1	ERF	PeCER33	260	272	+	16.75	1.6e-06	0.0167	agggcggcggcgt
AT1G28370	ERF11	ERF	PeCER27	907	921	+	15.9062	1.6e-06	0.00981	atctctccgccgcag
AT1G49480	REM19	B3	PeCER4	129	143	+	16.1176	1.6e-06	0.0142	agaaaaaaaaaaaaa
AT2G33710	AT2G33710	ERF	PeCER15	782	796	-	15.8125	1.6e-06	0.0103	CCACCAGCTCCGCCG
AT3G01530	MYB57	MYB	PeCER2	415	428	+	16.7656	1.61e-06	0.107	tatacctaactttg
AT3G16280	AT3G16280	ERF	PeCER14	660	673	-	16.4219	1.61e-06	0.102	CGGTGTCGGTGAGT
AT3G30210	ATMYB121	MYB	PeCER2	414	427	-	15.0625	1.61e-06	0.107	AAAGTTAGGTATAT
AT3G24650	ABI3	B3	PeCER26	161	169	+	15.9145	1.62e-06	0.085	ctgcatgca
AT2G01930	BPC1	BBR-BPC	PeCER2	969	992	+	9.71875	1.62e-06	0.002	gtgagagagagaggagtgagagga
AT2G01570	RGA	GRAS	PeCER15	659	678	+	15.7143	1.62e-06	0.00851	aagaggaggagagaaaggga
AT3G02990	HSFA1E	HSF	PeCER11	731	743	-	16.6562	1.62e-06	0.108	AGAAGATTCCGGA
AT4G18450	ERF091	ERF	PeCER14	962	978	+	15.125	1.63e-06	0.00738	acggcggaggggcgagg
AT5G05550	AT5G05550	Trihelix	PeCER9	901	915	+	16.5312	1.64e-06	0.102	ggtctccggcaacga
AT1G43160	RAP2-6	ERF	PeCER15	589	603	+	15.8125	1.64e-06	0.00911	tggcggcggaattcg
AT5G25390	SHN3	ERF	PeCER33	179	199	-	13.2174	1.64e-06	0.00472	CCGACCACCGCCACGAGCACC
AT5G25190	ERF003	ERF	PeCER33	178	196	+	15.6875	1.64e-06	0.00848	cggtgctcgtggcggtggt
AT1G08320	TGA9	bZIP	PeCER33	220	230	+	16.2031	1.64e-06	0.11	gctgacgtgac
AT1G72010	TCP22	TCP	PeCER4	815	827	-	16.3906	1.65e-06	0.0338	CGGTGGGACCCCT
AT1G03800	ERF10	ERF	PeCER33	100	120	-	15.5625	1.66e-06	0.00621	TCGCGCCGCCGTGCCGCCGCC
AT2G01930	BPC1	BBR-BPC	PeCER15	659	682	+	9.65625	1.66e-06	0.002	aagaggaggagagaaagggaattg
AT5G63090	LOB	LBD	PeCER33	43	63	-	14.9062	1.66e-06	0.0121	TCCCTCACCGCTGCCTCCGTT
AT5G25390	SHN3	ERF	PeCER15	740	760	-	13.1884	1.67e-06	0.00472	TCCCCGTCCTCCTCCTGCTCC
AT3G50260	ERF011	ERF	PeCER33	99	113	-	16.4844	1.67e-06	0.0129	GCCGTGCCGCCGCCA
AT2G44840	ERF13	ERF	PeCER33	15	29	-	16.6406	1.67e-06	0.0128	CGCCGCCGCCCCCCT
AT5G65130	AT5G65130	ERF	PeCER15	782	796	-	15.7344	1.67e-06	0.0115	CCACCAGCTCCGCCG
AT1G22810	ERF019	ERF	PeCER33	163	177	+	16.1719	1.67e-06	0.0135	cgcggcggcggcgtt
AT2G38340	DREB2E	ERF	PeCER14	657	673	+	16.5938	1.68e-06	0.0653	ctcactcaccgacaccg
AT1G50640	ERF3	ERF	PeCER14	960	974	+	15.8125	1.69e-06	0.0121	gtacggcggaggggc
AT5G15830	AtbZIP3	bZIP	PeCER28	734	748	-	16.2188	1.69e-06	0.109	GTTGATTACGTGGAA
AT1G21910	ERF012	ERF	PeCER33	100	119	-	16.3125	1.7e-06	0.0132	CGCGCCGCCGTGCCGCCGCC
AT1G72050	TFIIIA	C2H2	PeCER33	331	349	-	15.395	1.7e-06	0.00461	CAGCTTCCTCCCCAGCCAC
AT2G01930	BPC1	BBR-BPC	PeCER17	98	121	-	9.57812	1.71e-06	0.002	AAGAGAAAGGGAGGGGGAAGAGAA
AT4G17490	ERF6	ERF	PeCER33	19	39	-	14.1719	1.72e-06	0.00676	CTCCAACTGCCGCCGCCGCCC
AT5G15800	44805	MIKC_MADS	PeCER23	681	698	-	15.6512	1.72e-06	0.0997	CTTGCCATATATAGCCAT
AT1G72360	HRE1	ERF	PeCER33	305	325	-	15.1719	1.72e-06	0.00958	CCTGAGCCGCCACCGTGAGCA
AT2G01930	BPC1	BBR-BPC	PeCER6	977	1000	+	9.5625	1.72e-06	0.002	aagggaaacagaaagacagagaga
AT3G57600	DREB2F	ERF	PeCER33	163	173	-	16.0781	1.72e-06	0.0121	CCGCCGCCGCG
AT3G51080	GATA6	GATA	PeCER3	342	354	+	15.9219	1.73e-06	0.115	cagatctggattt
AT1G77080	AGL27	MIKC_MADS	PeCER9	693	707	-	16.3488	1.73e-06	0.115	TCTTTCTATATCTGG
AT2G18160	BZIP2	bZIP	PeCER28	734	748	-	15.9531	1.74e-06	0.112	GTTGATTACGTGGAA
AT5G61600	ERF104	ERF	PeCER33	23	41	-	15.2656	1.74e-06	0.00919	GTCTCCAACTGCCGCCGCC
AT4G28140	ERF054	ERF	PeCER15	590	609	+	16.1719	1.75e-06	0.0087	ggcggcggaattcgacgaag
AT5G10280	MYB92	MYB	PeCER18	108	117	+	14.6849	1.75e-06	0.116	gttaggtgag
AT5G63090	LOB	LBD	PeCER33	239	259	-	14.7969	1.76e-06	0.0121	CGCGCCGGTGCTACCTCCAGC
AT2G45660	SOC1	MIKC_MADS	PeCER2	607	627	-	15.9275	1.76e-06	0.00455	TTCTTTTCTTTTCTTTTTTTC
AT5G47220	ERF2	ERF	PeCER33	107	127	-	15.2969	1.76e-06	0.00864	CTTCACGTCGCGCCGCCGTGC
AT3G52440	AT3G52440	Dof	PeCER25	530	540	-	13.6094	1.77e-06	0.0587	CAAAAAGTGAA
AT3G52440	AT3G52440	Dof	PeCER7	813	823	+	13.6094	1.77e-06	0.0587	caaaaagtgaa
AT1G28160	ERF087	ERF	PeCER15	589	603	+	15.6875	1.77e-06	0.0108	tggcggcggaattcg
AT1G49480	REM19	B3	PeCER11	632	646	+	16.0588	1.77e-06	0.0142	aaaaaaaaaaaaaac
AT5G61600	ERF104	ERF	PeCER15	587	605	-	15.2344	1.77e-06	0.00919	GTCGAATTCCGCCGCCAGT
AT5G42520	BPC6	BBR-BPC	PeCER21	799	819	+	9.35616	1.77e-06	0.00377	ctctctctgtctcgcattctc
AT5G44210	ERF9	ERF	PeCER15	767	787	+	14.9375	1.77e-06	0.00857	aggaaggagataaggcggcgg
AT1G74840	AT1G74840	MYB_related	PeCER31	586	596	-	15.3438	1.77e-06	0.118	TTTGGATAAGG
AT2G01930	BPC1	BBR-BPC	PeCER11	963	986	-	9.48438	1.77e-06	0.00203	GACGAGTGGAGGGAGAGAAAGAGG
AT1G27730	ZAT10	C2H2	PeCER17	602	612	-	13.8923	1.78e-06	0.091	CAGTCTCACTC
AT4G38910	BPC5	BBR-BPC	PeCER30	957	986	-	-27.5063	1.78e-06	0.00208	AAGGCGTGGGTGAGAGAAAAAGGTGGAGAG
AT1G21910	ERF012	ERF	PeCER3	618	637	+	16.2344	1.78e-06	0.0132	atggcacgatcatcaccgcc
AT1G72360	HRE1	ERF	PeCER33	104	124	-	15.0938	1.79e-06	0.00958	CACGTCGCGCCGCCGTGCCGC
AT1G19210	ERF017	ERF	PeCER16	196	209	-	16.375	1.79e-06	0.0365	GAGGCCGGTGATGA
AT3G18400	anac058	NAC	PeCER16	259	274	+	16.4062	1.79e-06	0.119	cttgtgtaacaagaaa
AT3G11020	DREB2B	ERF	PeCER15	708	728	+	16.4219	1.79e-06	0.016	aactgatggcggtgatgagta
AT5G47230	ERF5	ERF	PeCER33	93	107	-	15.3594	1.8e-06	0.0115	CCGCCGCCAGCTTCG
AT1G20640	NLP4	Nin-like	PeCER33	229	243	-	15.7059	1.8e-06	0.0276	CCAGCAGCAGCTCGT
AT1G50640	ERF3	ERF	PeCER33	314	328	+	15.6875	1.81e-06	0.0121	tggcggctcaggtga
AT2G45660	SOC1	MIKC_MADS	PeCER2	523	543	+	15.8986	1.82e-06	0.00455	gcctcttttttttttcttttg
AT3G50260	ERF011	ERF	PeCER33	187	201	-	16.3594	1.82e-06	0.0129	GTCCGACCACCGCCA
AT1G08010	GATA11	GATA	PeCER26	771	785	-	15.9531	1.82e-06	0.0594	GGGTATAGATCTGGG
AT1G72360	HRE1	ERF	PeCER33	45	65	-	15.0469	1.83e-06	0.00958	GCTCCCTCACCGCTGCCTCCG
AT2G40220	ABI4	ERF	PeCER8	1	10	+	15.8953	1.83e-06	0.0117	cgccgcaccc
AT1G44830	ERF014	ERF	PeCER33	99	113	-	15.875	1.83e-06	0.0149	GCCGTGCCGCCGCCA
AT4G38910	BPC5	BBR-BPC	PeCER24	814	843	-	-27.6203	1.83e-06	0.0021	AATTAGAGCGAGAGAGAGAGAAGGAGAAGC
AT5G62470	MYB96	MYB	PeCER22	319	336	+	15.9062	1.83e-06	0.028	aaggttagttggtggtga
AT2G45660	SOC1	MIKC_MADS	PeCER2	964	984	-	15.8841	1.84e-06	0.00455	CTCCTCTCTCTCTCACTCTCT
AT1G44830	ERF014	ERF	PeCER33	79	93	-	15.8594	1.84e-06	0.0149	GTCGCACCACCGCCG
AT5G17430	BBM	AP2	PeCER15	653	672	+	16.038	1.85e-06	0.00751	gatgcaaagaggaggagaga
AT2G33710	AT2G33710	ERF	PeCER14	960	974	-	15.5469	1.85e-06	0.0103	GCCCCTCCGCCGTAC
AT1G27360	SPL11	SBP	PeCER16	249	259	-	13.5781	1.86e-06	0.124	GGACAGTACAA
AT5G25390	SHN3	ERF	PeCER15	774	794	-	12.9565	1.86e-06	0.00472	ACCAGCTCCGCCGCCTTATCT
AT4G36900	RAP2-10	ERF	PeCER15	779	788	-	16.0769	1.86e-06	0.0178	TCCGCCGCCT
AT2G01930	BPC1	BBR-BPC	PeCER6	961	984	+	9.35938	1.86e-06	0.00209	gagaggaggggaaaaaaagggaaa
AT1G28360	ERF12	ERF	PeCER33	99	106	-	17.8942	1.87e-06	0.0148	CGCCGCCA
AT1G28360	ERF12	ERF	PeCER15	589	596	-	17.8942	1.87e-06	0.0148	CGCCGCCA
AT5G25390	SHN3	ERF	PeCER33	91	111	-	12.942	1.87e-06	0.00472	CGTGCCGCCGCCAGCTTCGTC
AT5G17430	BBM	AP2	PeCER5	444	463	+	16.0253	1.87e-06	0.00751	gagagagagagagagagtgg
AT5G43410	ERF096	ERF	PeCER15	778	787	-	15.3308	1.88e-06	0.0104	CCGCCGCCTT
AT5G25390	SHN3	ERF	PeCER3	690	710	+	12.9275	1.88e-06	0.00472	ttcaccaccattacctctact
AT1G53230	TCP3	TCP	PeCER2	550	562	-	16.9219	1.89e-06	0.045	ATGGGGCCCACAC
AT4G17980	anac071	NAC	PeCER28	482	496	-	16.0938	1.89e-06	0.126	TGCTTGGAATTCAAG
AT2G33710	AT2G33710	ERF	PeCER27	907	921	+	15.5	1.9e-06	0.0103	atctctccgccgcag
AT3G24050	GATA1	GATA	PeCER3	692	706	-	16.0147	1.9e-06	0.0312	GAGGTAATGGTGGTG
AT1G71450	ERF021	ERF	PeCER33	348	367	-	15.4219	1.9e-06	0.0112	TTTCTCCTCCCTAGCCGCCA
AT3G50410	DOF3.4	Dof	PeCER14	564	584	+	14.7969	1.91e-06	0.0331	ctcccgttgtttccccttttc
AT5G61270	BHLH72	bHLH	PeCER20	185	199	-	16.274	1.91e-06	0.122	GATGGGCCCACGTGA
AT4G25470	DREB1C	ERF	PeCER14	659	673	+	16.5156	1.91e-06	0.119	cactcaccgacaccg
AT1G21910	ERF012	ERF	PeCER33	188	207	-	16.125	1.91e-06	0.0132	GCCTTCGTCCGACCACCGCC
AT2G02450	NAC035	NAC	PeCER30	572	590	+	16.0156	1.92e-06	0.117	cgtctttaccaggtcaccc
AT4G28140	ERF054	ERF	PeCER3	618	637	-	16.0312	1.92e-06	0.00882	GGCGGTGATGATCGTGCCAT
AT1G50640	ERF3	ERF	PeCER27	907	921	-	15.5781	1.93e-06	0.0121	CTGCGGCGGAGAGAT
AT5G39820	ANAC094	NAC	PeCER33	118	135	+	16.4062	1.93e-06	0.0501	cgacgtgaaggggacggt
AT1G72050	TFIIIA	C2H2	PeCER15	661	679	-	15.1765	1.94e-06	0.00491	TTCCCTTTCTCTCCTCCTC
AT1G06280	LBD2	LBD	PeCER33	257	271	+	15.875	1.94e-06	0.122	gcgagggcggcggcg
AT5G18450	DREB2G	ERF	PeCER33	14	28	+	15.8438	1.94e-06	0.014	aaggggggcggcggc
AT2G40340	DREB2C	ERF	PeCER14	661	681	-	14.7353	1.95e-06	0.0135	AGCTCCGTCGGTGTCGGTGAG
AT2G01570	RGA	GRAS	PeCER21	792	811	-	15.5143	1.95e-06	0.00947	GAGACAGAGAGAGACGAAGA
AT2G44840	ERF13	ERF	PeCER33	106	120	-	16.3594	1.95e-06	0.0133	TCGCGCCGCCGTGCC
AT2G45660	SOC1	MIKC_MADS	PeCER15	855	875	+	15.8261	1.95e-06	0.0046	tttctccctcctcttcttctt
AT5G65130	AT5G65130	ERF	PeCER33	79	93	-	15.4531	1.96e-06	0.0121	GTCGCACCACCGCCG
AT5G42520	BPC6	BBR-BPC	PeCER11	962	982	+	9.08219	1.96e-06	0.00392	ccctctttctctccctccact
AT1G51140	BHLH122	bHLH	PeCER24	485	498	-	16	1.96e-06	0.0651	TGCCCCACTTGCCA
AT1G72050	TFIIIA	C2H2	PeCER11	658	676	+	15.1513	1.97e-06	0.00491	ctgtctgctccaccttctc
AT3G20310	ERF7	ERF	PeCER33	87	107	-	15.4062	1.97e-06	0.00732	CCGCCGCCAGCTTCGTCGCAC
AT5G42520	BPC6	BBR-BPC	PeCER24	822	842	+	9.05479	1.98e-06	0.00392	ttctctctctctcgctctaat
AT3G30530	ATBZIP42	bZIP	PeCER28	735	746	-	13.4304	1.98e-06	0.131	TGATTACGTGGA
AT2G01930	BPC1	BBR-BPC	PeCER2	256	279	-	9.20312	1.98e-06	0.00218	AGGAAAATAAGAGAGAGAGAGCCT
AT3G23690	BHLH77	bHLH	PeCER21	171	185	-	16.4051	1.98e-06	0.0832	AATGAGCCACGTGCC
AT5G16820	HSFA1B	HSF	PeCER11	731	742	-	16.2812	1.99e-06	0.127	GAAGATTCCGGA
AT2G28810	DOF2.2	Dof	PeCER2	609	629	-	15.1562	1.99e-06	0.0649	CCTTCTTTTCTTTTCTTTTTT
AT5G05090	AT5G05090	G2-like	PeCER7	349	359	-	13.5851	2e-06	0.133	GCAGATCCGGT
AT4G38910	BPC5	BBR-BPC	PeCER31	733	762	-	-28.0759	2e-06	0.00225	AGAGAGATAAAAGAAGTGAGAGAAAAAAAA
AT2G44940	ERF034	ERF	PeCER14	665	679	-	16.4375	2.01e-06	0.0624	CTCCGTCGGTGTCGG
AT1G35560	TCP23	TCP	PeCER4	817	826	+	15.6034	2.01e-06	0.0249	gggtcccacc
AT5G43410	ERF096	ERF	PeCER33	313	322	-	15.2932	2.02e-06	0.0104	GAGCCGCCAC
AT4G16750	ERF039	ERF	PeCER33	78	92	-	16.2188	2.02e-06	0.0179	TCGCACCACCGCCGA
AT3G23220	ERF095	ERF	PeCER33	184	198	+	15.1562	2.02e-06	0.0113	tcgtggcggtggtcg
AT5G42520	BPC6	BBR-BPC	PeCER15	659	679	-	8.9863	2.02e-06	0.00392	TTCCCTTTCTCTCCTCCTCTT
AT5G44210	ERF9	ERF	PeCER15	580	600	+	14.6875	2.03e-06	0.00909	cgtcaaaactggcggcggaat
AT1G12630	ERF027	ERF	PeCER15	778	798	-	16.2344	2.03e-06	0.0209	CTCCACCAGCTCCGCCGCCTT
AT1G71450	ERF021	ERF	PeCER33	311	330	-	15.3125	2.04e-06	0.0112	TCTCACCTGAGCCGCCACCG
AT2G45660	SOC1	MIKC_MADS	PeCER17	102	122	+	15.7826	2.04e-06	0.0046	cttccccctccctttctcttc
AT5G51990	DREB1D	ERF	PeCER14	661	673	-	16.125	2.04e-06	0.129	CGGTGTCGGTGAG
AT2G43010	PIF4	bHLH	PeCER20	185	193	+	15.8529	2.04e-06	0.0785	tcacgtggg
AT5G66940	DOF5.8	Dof	PeCER2	603	631	-	15.5312	2.04e-06	0.0376	GACCTTCTTTTCTTTTCTTTTTTTCTTTC
AT4G36730	GBF1	bZIP	PeCER30	327	336	+	14.4632	2.05e-06	0.127	ctacgtggcc
AT1G65620	LBD6	LBD	PeCER33	13	33	-	15.0312	2.05e-06	0.021	CTGCCGCCGCCGCCCCCCTTG
AT1G53910	RAP2-12	ERF	PeCER33	339	359	+	15.2656	2.06e-06	0.00848	ggaggaagctggcggctaggg
AT1G34190	NAC017	NAC	PeCER28	482	500	-	16.1406	2.06e-06	0.0681	CCCTTGCTTGGAATTCAAG
AT4G34410	ERF109	ERF	PeCER27	911	925	-	16.1719	2.06e-06	0.0212	CTTGCTGCGGCGGAG
AT5G67190	ERF010	ERF	PeCER33	99	113	-	16.25	2.07e-06	0.0165	GCCGTGCCGCCGCCA
AT3G50410	DOF3.4	Dof	PeCER17	215	235	+	14.7344	2.07e-06	0.0331	ttcctctgtctctcgcttttg
AT5G13910	LEP	ERF	PeCER33	43	63	-	15	2.07e-06	0.00916	TCCCTCACCGCTGCCTCCGTT
AT2G43000	JUB1	NAC	PeCER33	249	268	-	16.0625	2.07e-06	0.0397	CGCCGCCCTCGCGCCGGTGC
AT5G58900	AT5G58900	MYB_related	PeCER7	900	914	-	15.2031	2.08e-06	0.138	ACGGGATAAGGTTGG
AT2G45680	TCP9	TCP	PeCER2	557	577	+	13.7794	2.09e-06	0.0219	ccccatttggagggacccaca
AT5G64750	ABR1	ERF	PeCER27	911	929	-	15.4688	2.09e-06	0.0125	TTTTCTTGCTGCGGCGGAG
AT1G72360	HRE1	ERF	PeCER33	13	33	-	14.7656	2.09e-06	0.0101	CTGCCGCCGCCGCCCCCCTTG
AT2G15740	AT2G15740	C2H2	PeCER28	576	586	-	15	2.09e-06	0.0692	AACGACGACGT
AT5G47220	ERF2	ERF	PeCER15	711	731	-	14.9688	2.1e-06	0.00944	CCTTACTCATCACCGCCATCA
AT3G20310	ERF7	ERF	PeCER33	345	365	-	15.2969	2.1e-06	0.00737	TCTCCTCCCTAGCCGCCAGCT
AT1G72050	TFIIIA	C2H2	PeCER6	857	875	+	15.042	2.1e-06	0.00493	ccctcctctccttccccac
AT4G18390	TCP2	TCP	PeCER4	816	825	+	14.7128	2.1e-06	0.0327	ggggtcccac
AT4G18390	TCP2	TCP	PeCER4	816	825	-	14.7128	2.1e-06	0.0327	GTGGGACCCC
AT1G69570	CDF5	Dof	PeCER2	521	547	+	15.6406	2.11e-06	0.0446	ttgcctcttttttttttcttttgatat
AT1G51700	DOF1.7	Dof	PeCER2	604	624	+	14.7188	2.11e-06	0.102	aaagaaaaaaagaaaagaaaa
AT2G38340	DREB2E	ERF	PeCER15	776	792	-	16.375	2.11e-06	0.0653	CAGCTCCGCCGCCTTAT
AT2G01930	BPC1	BBR-BPC	PeCER15	667	690	+	9.03125	2.11e-06	0.00226	gagagaaagggaattgcaaagaga
AT4G28140	ERF054	ERF	PeCER28	954	973	-	15.875	2.13e-06	0.00907	GTCGGCTCAGTGAGTGGAGG
AT2G45660	SOC1	MIKC_MADS	PeCER6	978	998	-	15.7391	2.13e-06	0.0046	TCTCTGTCTTTCTGTTTCCCT
AT1G50640	ERF3	ERF	PeCER15	589	603	+	15.3906	2.13e-06	0.0121	tggcggcggaattcg
AT5G02460	DOF5.1	Dof	PeCER2	524	544	-	15.4688	2.13e-06	0.0463	TCAAAAGAAAAAAAAAAGAGG
AT1G72050	TFIIIA	C2H2	PeCER4	926	944	+	15.0168	2.13e-06	0.00493	cctccacaacctcttcatt
AT3G23240	ERF1B	ERF	PeCER33	35	62	-	14.7812	2.14e-06	0.00843	CCCTCACCGCTGCCTCCGTTCGTCTCCA
AT2G45680	TCP9	TCP	PeCER3	638	658	+	13.7206	2.14e-06	0.0219	ttgcttcatgcgggtcccgtc
AT1G70000	AT1G70000	MYB_related	PeCER31	586	595	-	13.8723	2.14e-06	0.142	TTGGATAAGG
AT2G01930	BPC1	BBR-BPC	PeCER6	973	996	+	9	2.14e-06	0.00226	aaaaaagggaaacagaaagacaga
AT1G71450	ERF021	ERF	PeCER33	345	364	-	15.2344	2.14e-06	0.0112	CTCCTCCCTAGCCGCCAGCT
AT5G51190	ERF105	ERF	PeCER33	21	35	+	15.0312	2.15e-06	0.0136	gcggcggcggcagtt
AT4G38000	DOF4.7	Dof	PeCER31	47	74	-	15.4062	2.15e-06	0.0477	TATTTTTTTATTTTTATTTAATTTTTTA
AT2G01930	BPC1	BBR-BPC	PeCER21	796	819	-	8.98438	2.15e-06	0.00226	GAGAATGCGAGACAGAGAGAGACG
AT5G04760	AT5G04760	MYB	PeCER31	585	594	-	14.5745	2.15e-06	0.134	TGGATAAGGC
AT5G67190	ERF010	ERF	PeCER33	187	201	-	16.1875	2.16e-06	0.0165	GTCCGACCACCGCCA
AT2G45660	SOC1	MIKC_MADS	PeCER11	951	971	+	15.7246	2.16e-06	0.0046	tgtctcgctctccctctttct
AT5G67000	ERF122	ERF	PeCER33	305	319	+	15.9178	2.16e-06	0.0154	tgctcacggtggcgg
AT2G01570	RGA	GRAS	PeCER17	108	127	-	15.4	2.17e-06	0.00977	GGAGGGAAGAGAAAGGGAGG
AT1G01250	ERF023	ERF	PeCER33	182	196	+	16.5156	2.17e-06	0.0679	gctcgtggcggtggt
AT5G51910	TCP19	TCP	PeCER4	816	825	+	15.5638	2.17e-06	0.0308	ggggtcccac
AT5G17430	BBM	AP2	PeCER2	607	626	+	15.8481	2.18e-06	0.00825	gaaaaaaagaaaagaaaaga
AT4G36160	ANAC076	NAC	PeCER28	482	496	+	15.7656	2.18e-06	0.145	cttgaattccaagca
AT1G75490	DREB2D	ERF	PeCER15	589	603	-	15.6406	2.19e-06	0.0148	CGAATTCCGCCGCCA
AT5G07310	ERF115	ERF	PeCER33	132	146	-	15.2188	2.19e-06	0.0151	CCAGCGTCGCAACCG
AT3G27010	TCP20	TCP	PeCER3	647	667	-	15.3594	2.19e-06	0.0451	GAGGAACTCGACGGGACCCGC
AT5G62020	HSFB2A	HSF	PeCER11	731	742	-	15.9844	2.19e-06	0.146	GAAGATTCCGGA
AT3G28910	MYB30	MYB	PeCER13	781	795	-	15.5469	2.2e-06	0.0358	TTTCCAACCTCCAAC
AT1G19000	AT1G19000	MYB_related	PeCER31	584	597	-	15.6875	2.21e-06	0.147	TTTTGGATAAGGCG
AT3G23220	ERF095	ERF	PeCER33	261	275	+	14.9844	2.21e-06	0.0113	gggcggcggcgtgcg
AT1G19040	AT1G19040	NAC	PeCER28	482	497	-	16.25	2.22e-06	0.147	TTGCTTGGAATTCAAG
AT1G35560	TCP23	TCP	PeCER20	188	197	-	15.4224	2.24e-06	0.0249	TGGGCCCACG
AT1G44830	ERF014	ERF	PeCER33	187	201	-	15.5156	2.24e-06	0.0161	GTCCGACCACCGCCA
AT4G38000	DOF4.7	Dof	PeCER2	601	628	-	15.3594	2.24e-06	0.0477	CTTCTTTTCTTTTCTTTTTTTCTTTCAG
AT1G53230	TCP3	TCP	PeCER4	299	311	+	16.5312	2.25e-06	0.045	tatgggaccacga
AT5G07310	ERF115	ERF	PeCER15	773	787	-	15.1719	2.25e-06	0.0151	CCGCCGCCTTATCTC
AT5G10030	TGA4	bZIP	PeCER33	219	229	-	15.9688	2.25e-06	0.0752	TCACGTCAGCC
AT5G44210	ERF9	ERF	PeCER15	705	725	+	14.4844	2.26e-06	0.00946	cggaactgatggcggtgatga
AT3G48430	REF6	C2H2	PeCER24	532	543	+	16.5068	2.26e-06	0.0432	agaaacagagaa
AT5G01380	GT-3A	Trihelix	PeCER21	171	187	+	16.0294	2.26e-06	0.102	ggcacgtggctcattaa
AT1G06850	AtbZIP52	bZIP	PeCER4	596	609	+	15.9688	2.26e-06	0.148	ttgacagcttgtag
AT5G61600	ERF104	ERF	PeCER33	17	35	-	14.75	2.27e-06	0.0103	AACTGCCGCCGCCGCCCCC
AT5G47220	ERF2	ERF	PeCER14	960	980	-	14.8125	2.27e-06	0.00944	ACCCTCGCCCCTCCGCCGTAC
AT3G11020	DREB2B	ERF	PeCER33	308	328	+	16.1094	2.28e-06	0.0178	tcacggtggcggctcaggtga
AT3G26790	FUS3	B3	PeCER3	844	858	+	15.9375	2.29e-06	0.0301	atatgcatgcatatt
AT5G63260	AT5G63260	C3H	PeCER25	530	540	-	13.5625	2.29e-06	0.0763	CAAAAAGTGAA
AT5G63260	AT5G63260	C3H	PeCER7	813	823	+	13.5625	2.29e-06	0.0763	caaaaagtgaa
AT3G55370	OBP3	Dof	PeCER2	523	543	+	15.2812	2.29e-06	0.029	gcctcttttttttttcttttg
AT5G42520	BPC6	BBR-BPC	PeCER29	389	409	+	8.64384	2.29e-06	0.00431	acctctctctctctgtgtata
AT1G69690	TCP15	TCP	PeCER34	206	218	+	15.7969	2.3e-06	0.0348	ttgtgggaccggc
AT1G50640	ERF3	ERF	PeCER33	311	325	+	15.25	2.3e-06	0.0121	cggtggcggctcagg
AT5G61600	ERF104	ERF	PeCER4	949	967	+	14.7188	2.3e-06	0.0103	cactgacagcgcctccacc
AT4G16750	ERF039	ERF	PeCER33	186	200	-	16.0469	2.31e-06	0.018	TCCGACCACCGCCAC
AT2G21230	AT2G21230	bZIP	PeCER3	438	447	+	14.8723	2.31e-06	0.152	agccagctgg
AT1G75240	ZHD5	ZF-HD	PeCER10	103	113	+	13.5224	2.32e-06	0.155	acgtgattagg
AT4G38910	BPC5	BBR-BPC	PeCER11	958	987	-	-28.8734	2.33e-06	0.00258	CGACGAGTGGAGGGAGAGAAAGAGGGAGAG
AT3G26620	LBD23	LBD	PeCER23	955	969	-	15.9844	2.34e-06	0.119	AGCGAGACCTCCGCG
AT1G72360	HRE1	ERF	PeCER33	258	278	-	14.5	2.37e-06	0.0107	ATCCGCACGCCGCCGCCCTCG
AT5G62000	ARF2	ARF	PeCER6	42	51	+	13.5156	2.37e-06	0.151	aggcgacaag
AT3G15210	ERF4	ERF	PeCER33	165	179	-	15.0625	2.38e-06	0.0151	CGAACGCCGCCGCCG
AT3G47620	TCP14	TCP	PeCER34	199	218	+	7.11628	2.39e-06	0.0744	tattggcttgtgggaccggc
AT5G52020	ERF025	ERF	PeCER26	138	152	-	16.125	2.41e-06	0.103	TGGCGTCGGCAGGAA
AT2G01930	BPC1	BBR-BPC	PeCER24	406	429	-	8.6875	2.41e-06	0.00249	GGTTGGGAGAGAGGGATGAGGGGA
AT3G49690	RAX3	MYB	PeCER27	807	819	-	13.1013	2.41e-06	0.13	GGAGGGTAGGTTT
AT1G74650	ATY13	MYB	PeCER22	322	336	-	15.5938	2.41e-06	0.0819	TCACCACCAACTAAC
AT2G01570	RGA	GRAS	PeCER11	961	980	-	15.2714	2.44e-06	0.0103	TGGAGGGAGAGAAAGAGGGA
AT5G13910	LEP	ERF	PeCER33	176	196	-	14.6875	2.44e-06	0.00945	ACCACCGCCACGAGCACCGAA
AT5G13910	LEP	ERF	PeCER27	909	929	+	14.6875	2.44e-06	0.00945	ctctccgccgcagcaagaaaa
AT4G01500	NGA4	B3	PeCER23	283	298	+	15.125	2.44e-06	0.0562	gctgatcaggtggtca
AT1G53170	ERF8	ERF	PeCER33	108	122	-	15.2969	2.44e-06	0.0135	CGTCGCGCCGCCGTG
AT1G75490	DREB2D	ERF	PeCER33	162	176	-	15.4531	2.44e-06	0.0148	ACGCCGCCGCCGCGC
AT1G75490	DREB2D	ERF	PeCER33	187	201	-	15.4531	2.44e-06	0.0148	GTCCGACCACCGCCA
AT5G66940	DOF5.8	Dof	PeCER31	716	744	+	15.3438	2.44e-06	0.0376	ttttttttaccttctagttttttttctct
AT4G00050	UNE10	bHLH	PeCER21	172	179	-	16.6596	2.46e-06	0.154	CCACGTGC
AT2G43010	PIF4	bHLH	PeCER21	172	180	+	15.6765	2.46e-06	0.0785	gcacgtggc
AT5G60970	TCP5	TCP	PeCER25	66	73	+	18.125	2.46e-06	0.0763	gggaccac
AT5G60970	TCP5	TCP	PeCER4	302	309	+	18.125	2.46e-06	0.0763	gggaccac
AT3G15030	TCP4	TCP	PeCER25	66	73	+	17.9255	2.46e-06	0.0575	gggaccac
AT3G15030	TCP4	TCP	PeCER4	302	309	+	17.9255	2.46e-06	0.0575	gggaccac
AT2G31230	ERF15	ERF	PeCER15	588	602	-	15.1094	2.46e-06	0.0187	GAATTCCGCCGCCAG
AT4G31060	ERF015	ERF	PeCER15	703	722	-	15.9688	2.47e-06	0.0238	TCACCGCCATCAGTTCCGTA
AT2G36010	E2FA	E2F/DP	PeCER21	553	566	+	16.4062	2.47e-06	0.073	tgtgggcgccaatg
AT2G46770	NAC043	NAC	PeCER28	481	497	-	15.75	2.48e-06	0.164	TTGCTTGGAATTCAAGG
AT3G48430	REF6	C2H2	PeCER22	699	710	+	16.3973	2.48e-06	0.0432	ggaaacagagcc
AT1G28160	ERF087	ERF	PeCER33	311	325	+	15.0312	2.49e-06	0.0138	cggtggcggctcagg
AT5G44210	ERF9	ERF	PeCER27	910	930	-	14.2969	2.49e-06	0.00979	TTTTTCTTGCTGCGGCGGAGA
AT5G39820	ANAC094	NAC	PeCER33	119	136	-	16.0469	2.49e-06	0.0501	AACCGTCCCCTTCACGTC
AT1G25550	HHO3	G2-like	PeCER11	734	744	+	14.7344	2.49e-06	0.166	ggaatcttctt
AT5G07310	ERF115	ERF	PeCER27	609	623	+	15	2.5e-06	0.0151	ccgcctcaatctcca
AT1G76880	AT1G76880	Trihelix	PeCER31	713	728	-	14.625	2.5e-06	0.166	AAGGTAAAAAAAAGAA
AT1G53910	RAP2-12	ERF	PeCER27	910	930	-	14.8906	2.5e-06	0.00916	TTTTTCTTGCTGCGGCGGAGA
AT1G22810	ERF019	ERF	PeCER33	14	28	+	15.5	2.5e-06	0.018	aaggggggcggcggc
AT2G01930	BPC1	BBR-BPC	PeCER5	430	453	+	8.59375	2.5e-06	0.00254	tcgacgcatagggagagagagaga
AT5G25190	ERF003	ERF	PeCER15	705	723	+	14.9375	2.51e-06	0.0119	cggaactgatggcggtgat
AT1G03800	ERF10	ERF	PeCER15	712	732	-	14.7812	2.51e-06	0.00888	CCCTTACTCATCACCGCCATC
AT5G19790	RAP2-11	ERF	PeCER33	99	113	-	15.8281	2.52e-06	0.0219	GCCGTGCCGCCGCCA
AT1G49480	REM19	B3	PeCER17	713	727	-	15.7059	2.52e-06	0.0163	ACAAAACAAAAAAAA
AT1G53910	RAP2-12	ERF	PeCER15	705	725	+	14.875	2.52e-06	0.00916	cggaactgatggcggtgatga
AT5G47220	ERF2	ERF	PeCER33	16	36	-	14.6094	2.52e-06	0.00944	CAACTGCCGCCGCCGCCCCCC
AT5G47220	ERF2	ERF	PeCER33	261	281	-	14.6094	2.52e-06	0.00944	CACATCCGCACGCCGCCGCCC
AT1G08810	MYB60	MYB	PeCER32	823	841	+	15.7188	2.52e-06	0.0915	cctccccaaccaataccca
AT2G40340	DREB2C	ERF	PeCER15	768	788	+	14.2353	2.54e-06	0.0159	ggaaggagataaggcggcgga
AT1G49480	REM19	B3	PeCER26	620	634	-	15.6765	2.54e-06	0.0163	AACAAAAAAAAAAGG
AT3G03200	NAC045	NAC	PeCER28	482	497	+	16.1094	2.54e-06	0.0842	cttgaattccaagcaa
AT4G38910	BPC5	BBR-BPC	PeCER31	757	786	-	-29.3291	2.54e-06	0.00276	AAATAAAGAAACAGGAGAGAAGGGAGAGAG
AT2G01930	BPC1	BBR-BPC	PeCER11	949	972	-	8.54688	2.55e-06	0.00254	GAGAAAGAGGGAGAGCGAGACAAT
AT5G65130	AT5G65130	ERF	PeCER14	662	676	+	14.9688	2.56e-06	0.0133	tcaccgacaccgacg
AT5G47230	ERF5	ERF	PeCER15	711	725	-	14.7031	2.57e-06	0.015	TCATCACCGCCATCA
AT3G20310	ERF7	ERF	PeCER15	589	609	-	14.9531	2.58e-06	0.00836	CTTCGTCGAATTCCGCCGCCA
AT4G27950	CRF4	ERF	PeCER15	580	600	-	13.6765	2.58e-06	0.0105	ATTCCGCCGCCAGTTTTGACG
AT1G72050	TFIIIA	C2H2	PeCER15	735	753	-	14.6975	2.58e-06	0.00574	CCTCCTCCTGCTCCATATT
AT1G75490	DREB2D	ERF	PeCER14	662	676	+	15.3594	2.58e-06	0.0148	tcaccgacaccgacg
AT5G65130	AT5G65130	ERF	PeCER14	960	974	-	14.9531	2.59e-06	0.0133	GCCCCTCCGCCGTAC
AT1G53170	ERF8	ERF	PeCER33	77	91	-	15.1875	2.59e-06	0.0135	CGCACCACCGCCGAG
AT5G17430	BBM	AP2	PeCER31	712	731	-	15.6456	2.59e-06	0.00853	TAGAAGGTAAAAAAAAGAAA
AT1G65620	LBD6	LBD	PeCER9	891	911	+	14.5938	2.62e-06	0.0212	taactcccgtggtctccggca
AT5G07310	ERF115	ERF	PeCER15	782	796	-	14.9219	2.62e-06	0.0151	CCACCAGCTCCGCCG
AT1G30210	TCP24	TCP	PeCER4	299	310	+	15.8438	2.62e-06	0.0541	tatgggaccacg
AT5G17430	BBM	AP2	PeCER11	625	644	+	15.6329	2.62e-06	0.00853	tatgaaaaaaaaaaaaaaaa
AT4G01500	NGA4	B3	PeCER21	836	851	+	15.0625	2.62e-06	0.0562	ctcggtcaggtgttaa
AT3G23690	BHLH77	bHLH	PeCER20	184	198	-	16.0633	2.63e-06	0.0832	ATGGGCCCACGTGAG
AT1G28370	ERF11	ERF	PeCER15	589	603	-	15	2.64e-06	0.0147	CGAATTCCGCCGCCA
AT2G04880	ZAP1	WRKY	PeCER21	616	626	+	16.1047	2.64e-06	0.169	ttgaccgagga
AT3G20310	ERF7	ERF	PeCER16	867	887	+	14.9062	2.65e-06	0.00836	ccatctcaaacgtcgccgtag
AT1G68550	ERF118	ERF	PeCER33	308	322	-	14.875	2.65e-06	0.0147	GAGCCGCCACCGTGA
AT4G28140	ERF054	ERF	PeCER33	111	130	+	15.5312	2.65e-06	0.01	ggcggcgcgacgtgaagggg
AT3G48430	REF6	C2H2	PeCER27	324	335	-	16.3699	2.66e-06	0.0432	GGAAACAGAGTA
AT2G45660	SOC1	MIKC_MADS	PeCER16	35	55	+	15.5072	2.67e-06	0.00546	cgttgttttttttcttcccct
AT1G30210	TCP24	TCP	PeCER2	551	562	-	15.8125	2.67e-06	0.0541	ATGGGGCCCACA
AT5G62470	MYB96	MYB	PeCER25	799	816	+	15.4375	2.68e-06	0.028	tggctttgttgggagttg
AT4G28140	ERF054	ERF	PeCER14	656	675	-	15.5156	2.68e-06	0.01	GTCGGTGTCGGTGAGTGAGA
AT4G32890	GATA9	GATA	PeCER3	340	350	+	14.6915	2.69e-06	0.0896	accagatctgg
AT2G31230	ERF15	ERF	PeCER33	310	324	-	14.9219	2.7e-06	0.0187	CTGAGCCGCCACCGT
AT4G31060	ERF015	ERF	PeCER33	14	33	-	15.8281	2.7e-06	0.0238	CTGCCGCCGCCGCCCCCCTT
AT5G49300	GATA16	GATA	PeCER4	15	41	-	5.63218	2.7e-06	0.177	CATCCTCTCCATAGTTCTTATCTCCAC
AT5G67190	ERF010	ERF	PeCER33	79	93	-	15.8594	2.7e-06	0.0183	GTCGCACCACCGCCG
AT2G01570	RGA	GRAS	PeCER6	739	758	+	15.1571	2.7e-06	0.0107	cggaaagaaagaaaggaagt
AT5G18560	ERF086	ERF	PeCER15	589	603	-	15.0781	2.7e-06	0.0173	CGAATTCCGCCGCCA
AT5G44210	ERF9	ERF	PeCER26	141	161	-	14.1406	2.7e-06	0.01	GGAAGACTGTGGCGTCGGCAG
AT1G16490	MYB58	MYB	PeCER29	753	767	+	15.6094	2.71e-06	0.0893	gttgtttggtgaggg
AT1G16490	MYB58	MYB	PeCER20	753	767	+	15.6094	2.71e-06	0.0893	gttgtttggtgaggg
AT5G64750	ABR1	ERF	PeCER33	88	106	+	15	2.72e-06	0.0148	tgcgacgaagctggcggcg
AT1G71450	ERF021	ERF	PeCER26	139	158	+	14.8438	2.73e-06	0.0132	tcctgccgacgccacagtct
AT1G53910	RAP2-12	ERF	PeCER33	101	121	+	14.7188	2.73e-06	0.00936	gcggcggcacggcggcgcgac
AT3G12130	AT3G12130	C3H	PeCER30	961	974	-	13.5	2.73e-06	0.0866	AGAGAAAAAGGTGG
AT2G40220	ABI4	ERF	PeCER32	356	365	-	15.3953	2.73e-06	0.0157	CAGCGCCCCG
AT5G17430	BBM	AP2	PeCER2	262	281	-	15.5823	2.73e-06	0.00853	GAAGGAAAATAAGAGAGAGA
AT3G22780	TSO1	CPP	PeCER33	531	545	+	15.4658	2.74e-06	0.147	aaataaaaatttaaa
AT2G45660	SOC1	MIKC_MADS	PeCER11	627	647	-	15.4783	2.74e-06	0.00546	GGTTTTTTTTTTTTTTTTTCA
AT3G23220	ERF095	ERF	PeCER15	586	600	+	14.5469	2.74e-06	0.0122	aactggcggcggaat
AT2G20180	PIF1	bHLH	PeCER21	166	179	+	15.9315	2.74e-06	0.0576	attgtggcacgtgg
AT2G01930	BPC1	BBR-BPC	PeCER15	653	676	+	8.34375	2.75e-06	0.00269	gatgcaaagaggaggagagaaagg
AT1G79180	ATMYB63	MYB	PeCER15	784	804	-	15.5938	2.76e-06	0.0648	CCTCTACTCCACCAGCTCCGC
AT4G38910	BPC5	BBR-BPC	PeCER31	741	770	-	-29.7595	2.77e-06	0.00295	GAGAAGGGAGAGAGATAAAAGAAGTGAGAG
AT5G63090	LOB	LBD	PeCER33	309	329	-	13.9531	2.77e-06	0.0172	CTCACCTGAGCCGCCACCGTG
AT1G44830	ERF014	ERF	PeCER15	589	603	-	15.125	2.77e-06	0.0164	CGAATTCCGCCGCCA
AT2G01930	BPC1	BBR-BPC	PeCER21	808	831	-	8.3125	2.78e-06	0.00269	ATGAAGATGAGAGAGAATGCGAGA
AT5G17430	BBM	AP2	PeCER5	436	455	+	15.557	2.79e-06	0.00853	catagggagagagagagaga
AT1G43160	RAP2-6	ERF	PeCER15	782	796	+	14.8438	2.79e-06	0.014	cggcggagctggtgg
AT1G72050	TFIIIA	C2H2	PeCER15	753	771	-	14.563	2.79e-06	0.006	TTCCTTTCTCCTCCCCGTC
AT1G44830	ERF014	ERF	PeCER3	624	638	+	15.1094	2.8e-06	0.0164	cgatcatcaccgcct
AT5G08070	TCP17	TCP	PeCER20	189	199	+	15.1644	2.81e-06	0.0865	gtgggcccatc
AT5G47370	HAT2	HD-ZIP	PeCER19	172	182	+	13.7812	2.81e-06	0.187	actaatcattg
AT4G25480	DREB1A	ERF	PeCER14	660	673	+	15.625	2.82e-06	0.179	actcaccgacaccg
AT3G12910	AT3G12910	NAC	PeCER33	79	95	+	15.7848	2.82e-06	0.0697	cggcggtggtgcgacga
AT1G35560	TCP23	TCP	PeCER20	986	995	-	15.0603	2.82e-06	0.0249	CGGCCCCACA
AT1G35560	TCP23	TCP	PeCER29	986	995	-	15.0603	2.82e-06	0.0249	CGGCCCCACA
AT5G22220	E2FB	E2F/DP	PeCER21	556	565	+	14.4468	2.83e-06	0.168	gggcgccaat
AT5G25390	SHN3	ERF	PeCER33	14	34	-	12.0435	2.84e-06	0.00685	ACTGCCGCCGCCGCCCCCCTT
AT5G14960	E2FD	E2F/DP	PeCER19	869	888	-	12.5	2.84e-06	0.188	TAAATGTTCTGGCGGAAATA
AT2G35700	ERF038	ERF	PeCER33	22	36	+	15.8594	2.84e-06	0.0439	cggcggcggcagttg
AT5G62470	MYB96	MYB	PeCER1	768	785	+	15.3594	2.85e-06	0.028	ggaaactgttggttggtg
AT2G24430	ANAC038	NAC	PeCER16	257	274	-	15.5625	2.85e-06	0.189	TTTCTTGTTACACAAGGA
AT4G38910	BPC5	BBR-BPC	PeCER26	720	749	+	-29.9367	2.87e-06	0.003	gtatacatatagagagagagaaacagaaac
AT3G23210	BHLH34	bHLH	PeCER33	153	175	+	15.625	2.87e-06	0.171	gaggcggtcgcgcggcggcggcg
AT3G23220	ERF095	ERF	PeCER33	99	113	+	14.4531	2.87e-06	0.0122	tggcggcggcacggc
AT1G20640	NLP4	Nin-like	PeCER33	232	246	-	15.2647	2.88e-06	0.0276	CCTCCAGCAGCAGCT
AT5G51190	ERF105	ERF	PeCER33	260	274	+	14.375	2.89e-06	0.0163	agggcggcggcgtgc
AT5G61600	ERF104	ERF	PeCER33	100	118	-	14.2656	2.89e-06	0.012	GCGCCGCCGTGCCGCCGCC
AT1G35560	TCP23	TCP	PeCER21	553	562	-	14.9828	2.89e-06	0.0249	GGCGCCCACA
AT5G65130	AT5G65130	ERF	PeCER15	711	725	-	14.75	2.9e-06	0.0138	TCATCACCGCCATCA
AT2G31220	BHLH10	bHLH	PeCER33	182	195	+	16	2.9e-06	0.0874	gctcgtggcggtgg
AT2G33710	AT2G33710	ERF	PeCER15	589	603	-	14.6875	2.9e-06	0.0137	CGAATTCCGCCGCCA
AT1G53170	ERF8	ERF	PeCER15	712	726	-	14.9688	2.91e-06	0.014	CTCATCACCGCCATC
AT5G25810	TINY	ERF	PeCER14	666	680	+	15.9219	2.91e-06	0.0706	cgacaccgacggagc
AT1G53230	TCP3	TCP	PeCER20	187	199	-	15.875	2.91e-06	0.045	GATGGGCCCACGT
AT1G08810	MYB60	MYB	PeCER13	393	411	-	15.5469	2.92e-06	0.0915	CACCTACAACCACCTAATT
AT2G42430	LBD16	LBD	PeCER26	908	922	+	15.2031	2.93e-06	0.123	ccggtaatgacggca
AT4G34410	ERF109	ERF	PeCER33	95	109	+	15.5938	2.93e-06	0.0259	aagctggcggcggca
AT1G21910	ERF012	ERF	PeCER15	715	734	-	15.4062	2.93e-06	0.0182	TACCCTTACTCATCACCGCC
AT1G32870	ANAC13	NAC	PeCER34	109	124	+	15.7656	2.93e-06	0.0973	cttgaccaacaagcct
AT3G60530	GATA4	GATA	PeCER3	339	353	+	15.2812	2.95e-06	0.142	aaccagatctggatt
AT5G62470	MYB96	MYB	PeCER9	6	23	+	15.3125	2.95e-06	0.028	gagagtggtttgcagttg
AT5G62380	NAC101	NAC	PeCER17	614	634	+	15.5469	2.95e-06	0.0974	ttgcttaattgttaagcattg
AT5G66940	DOF5.8	Dof	PeCER2	522	550	+	15.1406	2.96e-06	0.0376	tgcctcttttttttttcttttgatatttg
AT3G60490	ERF035	ERF	PeCER11	245	258	+	16	2.96e-06	0.0943	agaagtgtcggttg
AT2G33710	AT2G33710	ERF	PeCER33	314	328	-	14.6406	2.98e-06	0.0137	TCACCTGAGCCGCCA
AT3G23220	ERF095	ERF	PeCER33	345	359	+	14.375	2.98e-06	0.0122	agctggcggctaggg
AT1G43160	RAP2-6	ERF	PeCER33	314	328	+	14.7188	2.98e-06	0.014	tggcggctcaggtga
AT1G71450	ERF021	ERF	PeCER21	399	418	+	14.6875	3e-06	0.0135	ctcctcatcctccaccctct
AT1G22810	ERF019	ERF	PeCER33	160	174	+	15.1875	3e-06	0.0195	tcgcgcggcggcggc
AT4G00250	STKL2	GeBP	PeCER31	584	596	+	15.3906	3.01e-06	0.2	cgccttatccaaa
AT1G72050	TFIIIA	C2H2	PeCER9	292	310	+	14.437	3.01e-06	0.00621	cagcctccccttcccctcc
AT5G13910	LEP	ERF	PeCER33	179	199	-	14.2812	3.01e-06	0.011	CCGACCACCGCCACGAGCACC
AT5G15800	44805	MIKC_MADS	PeCER9	689	706	+	15.1395	3.01e-06	0.0997	atggccagatatagaaag
AT1G68550	ERF118	ERF	PeCER15	589	603	-	14.625	3.03e-06	0.0152	CGAATTCCGCCGCCA
AT5G25190	ERF003	ERF	PeCER15	776	794	+	14.5938	3.03e-06	0.0132	ataaggcggcggagctggt
AT5G25830	GATA12	GATA	PeCER3	338	350	+	15.2969	3.03e-06	0.1	taaccagatctgg
AT4G28500	NAC073	NAC	PeCER33	119	133	-	15.25	3.03e-06	0.101	CGTCCCCTTCACGTC
AT3G50260	ERF011	ERF	PeCER3	624	638	+	15.5938	3.03e-06	0.0194	cgatcatcaccgcct
AT5G17430	BBM	AP2	PeCER5	442	461	+	15.4557	3.03e-06	0.00886	gagagagagagagagagagt
AT2G31230	ERF15	ERF	PeCER33	109	123	-	14.6719	3.04e-06	0.0187	ACGTCGCGCCGCCGT
AT1G65620	LBD6	LBD	PeCER33	255	275	-	14.3125	3.05e-06	0.0212	CGCACGCCGCCGCCCTCGCGC
AT5G08330	TCP21	TCP	PeCER34	207	220	+	15.3125	3.06e-06	0.0402	tgtgggaccggctt
AT2G43000	JUB1	NAC	PeCER33	186	205	-	15.4688	3.07e-06	0.0397	CTTCGTCCGACCACCGCCAC
AT5G51190	ERF105	ERF	PeCER27	908	922	-	14.2344	3.08e-06	0.0163	GCTGCGGCGGAGAGA
AT5G01380	GT-3A	Trihelix	PeCER21	164	180	-	15.7059	3.08e-06	0.102	GCCACGTGCCACAATTT
AT2G45660	SOC1	MIKC_MADS	PeCER15	656	676	-	15.3478	3.1e-06	0.00598	CCTTTCTCTCCTCCTCTTTGC
AT5G47230	ERF5	ERF	PeCER33	96	110	-	14.3594	3.1e-06	0.0165	GTGCCGCCGCCAGCT
AT1G65620	LBD6	LBD	PeCER33	16	36	-	14.2812	3.1e-06	0.0212	CAACTGCCGCCGCCGCCCCCC
AT5G38800	BZIP43	bZIP	PeCER33	219	230	-	12.8721	3.11e-06	0.206	GTCACGTCAGCC
AT1G74930	ERF018	ERF	PeCER19	20	29	+	15.8654	3.14e-06	0.199	agccgaccaa
AT1G72010	TCP22	TCP	PeCER20	187	199	+	15.25	3.14e-06	0.0437	acgtgggcccatc
AT1G75490	DREB2D	ERF	PeCER33	311	325	-	15.0156	3.15e-06	0.0165	CCTGAGCCGCCACCG
AT5G61620	AT5G61620	MYB_related	PeCER31	584	598	-	14.8125	3.16e-06	0.209	CTTTTGGATAAGGCG
AT5G51910	TCP19	TCP	PeCER2	567	576	+	14.9681	3.16e-06	0.0308	agggacccac
AT2G40340	DREB2C	ERF	PeCER15	783	803	+	13.8088	3.17e-06	0.016	ggcggagctggtggagtagag
AT4G35550	WOX13	WOX	PeCER17	435	444	-	13.3158	3.18e-06	0.141	TGTCAATCAA
AT1G76870	AT1G76870	Trihelix	PeCER17	58	71	-	14.625	3.18e-06	0.211	AAACAAAACCACCA
AT5G44210	ERF9	ERF	PeCER15	702	722	+	13.8281	3.18e-06	0.0108	ttacggaactgatggcggtga
AT3G24050	GATA1	GATA	PeCER3	625	639	-	15.2647	3.18e-06	0.0417	AAGGCGGTGATGATC
AT5G25390	SHN3	ERF	PeCER15	771	791	-	11.7971	3.18e-06	0.00738	AGCTCCGCCGCCTTATCTCCT
AT2G31230	ERF15	ERF	PeCER33	167	181	-	14.5781	3.18e-06	0.0187	ACCGAACGCCGCCGC
AT1G72050	TFIIIA	C2H2	PeCER4	960	978	+	14.3361	3.19e-06	0.00621	cctccaccctgtccacttc
AT1G72050	TFIIIA	C2H2	PeCER2	973	991	-	14.3361	3.19e-06	0.00621	CCTCTCACTCCTCTCTCTC
AT2G38880	NF-YB1	NF-YB	PeCER13	549	557	-	15.8219	3.2e-06	0.212	TCCATCATC
AT5G42520	BPC6	BBR-BPC	PeCER5	450	470	-	7.68493	3.21e-06	0.00578	CACTGCTCCACTCTCTCTCTC
AT2G40340	DREB2C	ERF	PeCER4	959	979	-	13.7794	3.22e-06	0.016	GGAAGTGGACAGGGTGGAGGC
AT2G01570	RGA	GRAS	PeCER2	963	982	+	14.9571	3.23e-06	0.012	gagagagtgagagagagagg
AT1G68550	ERF118	ERF	PeCER33	184	198	-	14.5	3.23e-06	0.0152	CGACCACCGCCACGA
AT1G06070	AT1G06070	bZIP	PeCER3	438	448	-	15.2192	3.23e-06	0.139	ACCAGCTGGCT
AT2G40620	BZIP18	bZIP	PeCER4	597	607	-	15.6562	3.25e-06	0.115	ACAAGCTGTCA
AT2G01930	BPC1	BBR-BPC	PeCER30	952	975	-	7.90625	3.25e-06	0.00309	GAGAGAAAAAGGTGGAGAGGATTA
AT3G24650	ABI3	B3	PeCER3	95	103	+	15.1624	3.25e-06	0.085	ctgcatgcc
AT5G08520	SRM1	MYB	PeCER31	586	598	-	15.2656	3.25e-06	0.216	CTTTTGGATAAGG
AT5G13910	LEP	ERF	PeCER15	578	598	-	14.125	3.26e-06	0.0112	TCCGCCGCCAGTTTTGACGAC
AT5G44210	ERF9	ERF	PeCER15	782	802	+	13.7812	3.26e-06	0.0108	cggcggagctggtggagtaga
AT5G25190	ERF003	ERF	PeCER33	162	180	+	14.4531	3.26e-06	0.0132	gcgcggcggcggcgttcgg
AT5G08330	TCP21	TCP	PeCER20	188	201	+	15.1875	3.27e-06	0.0402	cgtgggcccatcaa
AT1G46768	RAP2-1	ERF	PeCER14	659	671	-	15.8281	3.27e-06	0.0257	GTGTCGGTGAGTG
AT1G46768	RAP2-1	ERF	PeCER15	713	725	+	15.8281	3.27e-06	0.0257	atggcggtgatga
AT3G53200	MYB27	MYB	PeCER2	415	429	-	16.0312	3.27e-06	0.217	TCAAAGTTAGGTATA
AT1G20640	NLP4	Nin-like	PeCER27	727	741	-	15.1324	3.28e-06	0.0276	GGAGCAGCAGGTGTT
AT1G67260	TCP1	TCP	PeCER4	814	843	+	12.9747	3.28e-06	0.0458	caggggtcccaccgcgggttccgtttctgg
AT5G47220	ERF2	ERF	PeCER33	201	221	-	14.0781	3.29e-06	0.0116	GCCACGCGAGGGCCGCCTTCG
AT3G14180	ASIL2	Trihelix	PeCER9	902	912	-	15.5	3.3e-06	0.193	TTGCCGGAGAC
AT1G03800	ERF10	ERF	PeCER33	49	69	-	14.25	3.3e-06	0.0111	TGCCGCTCCCTCACCGCTGCC
AT1G28370	ERF11	ERF	PeCER15	711	725	-	14.5781	3.3e-06	0.0156	TCATCACCGCCATCA
AT1G28370	ERF11	ERF	PeCER15	776	790	-	14.5781	3.3e-06	0.0156	GCTCCGCCGCCTTAT
AT2G01930	BPC1	BBR-BPC	PeCER6	975	998	+	7.85938	3.3e-06	0.0031	aaaagggaaacagaaagacagaga
AT4G38000	DOF4.7	Dof	PeCER31	758	785	+	14.9219	3.32e-06	0.0529	tctctcccttctctcctgtttctttatt
AT5G52020	ERF025	ERF	PeCER14	659	673	-	15.7656	3.32e-06	0.103	CGGTGTCGGTGAGTG
AT4G18450	ERF091	ERF	PeCER33	101	117	+	13.5625	3.32e-06	0.014	gcggcggcacggcggcg
AT5G62470	MYB96	MYB	PeCER8	634	651	-	15.1562	3.33e-06	0.028	ATAGGTGGGTTGGTGTTG
AT1G72050	TFIIIA	C2H2	PeCER4	920	938	+	14.2521	3.35e-06	0.00621	aatcttcctccacaacctc
AT5G42520	BPC6	BBR-BPC	PeCER21	793	813	+	7.56164	3.35e-06	0.00578	cttcgtctctctctgtctcgc
AT2G43000	JUB1	NAC	PeCER2	364	383	+	15.3281	3.36e-06	0.0397	tgccgtgtccatgccgcgtc
AT4G18960	AG	MIKC_MADS	PeCER9	690	708	-	14.8971	3.36e-06	0.222	TTCTTTCTATATCTGGCCA
AT1G77640	ERF013	ERF	PeCER33	11	31	+	15.2812	3.36e-06	0.0416	aacaaggggggcggcggcggc
AT1G35460	BHLH80	bHLH	PeCER21	755	765	+	15.9531	3.37e-06	0.224	ggcaagtggac
AT3G20310	ERF7	ERF	PeCER27	901	921	+	14.4844	3.38e-06	0.0102	ttactaatctctccgccgcag
AT1G72050	TFIIIA	C2H2	PeCER15	852	870	+	14.2353	3.39e-06	0.00621	cagtttctccctcctcttc
AT4G27950	CRF4	ERF	PeCER4	957	977	+	13.1029	3.39e-06	0.0126	gcgcctccaccctgtccactt
AT5G25190	ERF003	ERF	PeCER33	308	326	+	14.375	3.4e-06	0.0132	tcacggtggcggctcaggt
AT1G49480	REM19	B3	PeCER9	731	745	-	15.3824	3.41e-06	0.0164	CAAAAAAAAAAAAAC
AT5G18560	ERF086	ERF	PeCER27	910	924	+	14.625	3.41e-06	0.0198	tctccgccgcagcaa
AT5G06839	TGA10	bZIP	PeCER21	321	335	-	15.2031	3.41e-06	0.113	ACTGGTGACGTCAAA
AT2G40340	DREB2C	ERF	PeCER30	435	455	+	13.6618	3.42e-06	0.016	gctggacgatccagcggcggt
AT1G21910	ERF012	ERF	PeCER33	262	281	-	15.125	3.42e-06	0.0193	CACATCCGCACGCCGCCGCC
AT5G51910	TCP19	TCP	PeCER21	554	563	-	14.9043	3.43e-06	0.0308	TGGCGCCCAC
AT5G42520	BPC6	BBR-BPC	PeCER2	957	977	-	7.49315	3.44e-06	0.00578	CTCTCTCACTCTCTCGCCTCC
AT5G42520	BPC6	BBR-BPC	PeCER30	959	979	+	7.49315	3.44e-06	0.00578	ctccacctttttctctcaccc
AT3G12910	AT3G12910	NAC	PeCER14	963	979	+	15.3924	3.44e-06	0.0697	cggcggaggggcgaggg
AT5G13910	LEP	ERF	PeCER33	242	262	-	14.0156	3.45e-06	0.0112	CCTCGCGCCGGTGCTACCTCC
AT3G11020	DREB2B	ERF	PeCER3	624	644	-	15.5312	3.46e-06	0.024	GAAGCAAGGCGGTGATGATCG
AT1G20640	NLP4	Nin-like	PeCER26	470	484	-	15.0735	3.48e-06	0.0276	TCCGCAGCAGGAGAA
AT4G27950	CRF4	ERF	PeCER4	954	974	+	13.0441	3.48e-06	0.0126	acagcgcctccaccctgtcca
AT1G49480	REM19	B3	PeCER2	906	920	-	15.3529	3.49e-06	0.0164	GAAAGAAAAAAAAGA
AT5G39760	ZHD10	ZF-HD	PeCER27	68	89	+	14.3088	3.51e-06	0.231	aaacatgattaattacatagtt
AT2G40620	BZIP18	bZIP	PeCER3	438	448	-	15.6094	3.51e-06	0.115	ACCAGCTGGCT
AT1G79180	ATMYB63	MYB	PeCER31	344	364	-	15.2344	3.51e-06	0.0648	CCCACTTTTTACCAACCCTAT
AT5G67190	ERF010	ERF	PeCER3	624	638	+	15.4531	3.52e-06	0.0206	cgatcatcaccgcct
AT5G07310	ERF115	ERF	PeCER33	13	27	-	14.4062	3.53e-06	0.0176	CCGCCGCCCCCCTTG
AT2G45660	SOC1	MIKC_MADS	PeCER17	106	126	+	15.2029	3.54e-06	0.00643	cccctccctttctcttccctc
AT2G45660	SOC1	MIKC_MADS	PeCER31	704	724	+	15.2029	3.54e-06	0.00643	tttcagtttttctttttttta
AT5G62470	MYB96	MYB	PeCER7	315	332	-	15.0781	3.54e-06	0.028	TAGTAGGGGTGGCGGGTG
AT3G50260	ERF011	ERF	PeCER15	714	728	-	15.3438	3.54e-06	0.0206	TACTCATCACCGCCA
AT4G24020	NLP7	Nin-like	PeCER27	495	509	-	14.5312	3.54e-06	0.115	GATTGACTTTTCGGA
AT3G23220	ERF095	ERF	PeCER15	711	725	+	14	3.57e-06	0.0137	tgatggcggtgatga
AT3G15210	ERF4	ERF	PeCER33	261	275	-	14.1719	3.58e-06	0.0197	CGCACGCCGCCGCCC
AT1G49480	REM19	B3	PeCER4	131	145	+	15.3382	3.58e-06	0.0164	aaaaaaaaaaaaacc
AT1G49480	REM19	B3	PeCER11	633	647	+	15.3382	3.58e-06	0.0164	aaaaaaaaaaaaacc
AT2G30340	LBD13	LBD	PeCER9	895	911	-	14.7656	3.58e-06	0.0363	TGCCGGAGACCACGGGA
AT2G01930	BPC1	BBR-BPC	PeCER31	734	757	-	7.64062	3.59e-06	0.00331	GATAAAAGAAGTGAGAGAAAAAAA
AT1G53170	ERF8	ERF	PeCER27	909	923	+	14.5781	3.59e-06	0.0161	ctctccgccgcagca
AT1G20640	NLP4	Nin-like	PeCER13	132	146	-	15.0441	3.59e-06	0.0276	TGATCAGCAGCAGGC
AT1G12610	DREB1F	ERF	PeCER14	659	673	-	15.6029	3.59e-06	0.235	CGGTGTCGGTGAGTG
AT2G35700	ERF038	ERF	PeCER33	99	113	+	15.5312	3.6e-06	0.0444	tggcggcggcacggc
AT5G11260	HY5	bZIP	PeCER21	321	335	-	15.1562	3.61e-06	0.118	ACTGGTGACGTCAAA
AT5G61600	ERF104	ERF	PeCER33	262	280	-	13.8125	3.61e-06	0.0136	ACATCCGCACGCCGCCGCC
AT5G56840	AT5G56840	MYB_related	PeCER31	584	598	+	15.0312	3.61e-06	0.24	cgccttatccaaaag
AT5G63090	LOB	LBD	PeCER33	127	147	-	13.4375	3.63e-06	0.0192	GCCAGCGTCGCAACCGTCCCC
AT2G01930	BPC1	BBR-BPC	PeCER2	951	974	+	7.60938	3.63e-06	0.00331	agggaaggaggcgagagagtgaga
AT3G23250	MYB15	MYB	PeCER29	755	775	-	14.9375	3.64e-06	0.0785	TTGATCAACCCTCACCAAACA
AT3G23250	MYB15	MYB	PeCER20	755	775	-	14.9375	3.64e-06	0.0785	TTGATCAACCCTCACCAAACA
AT1G51700	DOF1.7	Dof	PeCER7	808	828	+	14.2812	3.64e-06	0.102	ggagacaaaaagtgaaatcag
AT1G53910	RAP2-12	ERF	PeCER26	141	161	-	14.1406	3.64e-06	0.0117	GGAAGACTGTGGCGTCGGCAG
AT5G39820	ANAC094	NAC	PeCER33	100	117	-	15.4844	3.64e-06	0.0511	CGCCGCCGTGCCGCCGCC
AT5G18450	DREB2G	ERF	PeCER33	163	177	+	14.7344	3.65e-06	0.0236	cgcggcggcggcgtt
AT2G44840	ERF13	ERF	PeCER33	164	178	-	15.125	3.65e-06	0.0224	GAACGCCGCCGCCGC
AT5G47230	ERF5	ERF	PeCER27	910	924	+	14.0469	3.66e-06	0.0169	tctccgccgcagcaa
AT1G72050	TFIIIA	C2H2	PeCER6	957	975	-	14.1008	3.66e-06	0.00652	TTTTCCCCTCCTCTCCCTT
AT1G12260	NAC007	NAC	PeCER28	482	496	+	15.2812	3.67e-06	0.243	cttgaattccaagca
AT5G46590	anac096	NAC	PeCER27	396	411	-	15.6562	3.68e-06	0.0991	CTTACGCTTGAAGAAA
AT5G47230	ERF5	ERF	PeCER33	314	328	-	14.0312	3.69e-06	0.0169	TCACCTGAGCCGCCA
AT1G47870	E2FC	E2F/DP	PeCER6	752	766	+	14.8723	3.69e-06	0.244	aggaagtagccaaaa
AT5G42520	BPC6	BBR-BPC	PeCER31	747	767	+	7.28767	3.69e-06	0.00605	cttcttttatctctctccctt
AT4G36930	SPT	bHLH	PeCER20	185	193	-	14.9789	3.69e-06	0.119	CCCACGTGA
AT3G15030	TCP4	TCP	PeCER20	189	196	-	16.5957	3.7e-06	0.0575	GGGCCCAC
AT3G15030	TCP4	TCP	PeCER2	552	559	-	16.5957	3.7e-06	0.0575	GGGCCCAC
AT3G20310	ERF7	ERF	PeCER4	948	968	+	14.3281	3.7e-06	0.0106	ccactgacagcgcctccaccc
AT4G38910	BPC5	BBR-BPC	PeCER31	755	784	-	-31.2532	3.7e-06	0.00375	ATAAAGAAACAGGAGAGAAGGGAGAGAGAT
AT4G38910	BPC5	BBR-BPC	PeCER6	958	987	+	-31.2532	3.7e-06	0.00375	agggagaggaggggaaaaaaagggaaacag
AT4G29230	anac075	NAC	PeCER33	119	133	+	15.4375	3.7e-06	0.123	gacgtgaaggggacg
AT4G18450	ERF091	ERF	PeCER27	906	922	-	13.3125	3.71e-06	0.0147	GCTGCGGCGGAGAGATT
AT5G61600	ERF104	ERF	PeCER33	108	126	-	13.75	3.72e-06	0.0136	TTCACGTCGCGCCGCCGTG
AT3G15210	ERF4	ERF	PeCER15	779	793	-	14.0781	3.72e-06	0.0197	CCAGCTCCGCCGCCT
AT4G31060	ERF015	ERF	PeCER33	253	272	-	15.2969	3.73e-06	0.0287	ACGCCGCCGCCCTCGCGCCG
AT1G06160	ERF094	ERF	PeCER33	99	106	-	16.1064	3.73e-06	0.0291	CGCCGCCA
AT1G06160	ERF094	ERF	PeCER15	589	596	-	16.1064	3.73e-06	0.0291	CGCCGCCA
AT4G25490	DREB1B	ERF	PeCER14	661	672	+	15.4688	3.74e-06	0.242	ctcaccgacacc
AT2G21900	WRKY59	WRKY	PeCER30	706	717	+	14.4932	3.75e-06	0.249	aaaaggtcaaag
AT3G26620	LBD23	LBD	PeCER6	782	796	-	15.2969	3.75e-06	0.119	GGCGGTCTCAACGCC
AT2G02450	NAC035	NAC	PeCER2	361	379	-	15.2344	3.76e-06	0.117	CGGCATGGACACGGCATGC
AT4G05100	AtMYB74	MYB	PeCER18	105	118	-	15.1507	3.77e-06	0.25	TCTCACCTAACGAC
AT4G16750	ERF039	ERF	PeCER15	778	792	-	15.3906	3.77e-06	0.0261	CAGCTCCGCCGCCTT
AT3G50410	DOF3.4	Dof	PeCER6	656	676	-	14.25	3.78e-06	0.0379	CATCCTTGCTTTTCTCTTTTT
AT2G45420	LBD18	LBD	PeCER9	891	909	+	14.8906	3.78e-06	0.235	taactcccgtggtctccgg
AT1G53910	RAP2-12	ERF	PeCER14	954	974	+	14.0625	3.78e-06	0.0117	gggactgtacggcggaggggc
AT2G40340	DREB2C	ERF	PeCER15	703	723	+	13.4559	3.8e-06	0.016	tacggaactgatggcggtgat
AT5G19790	RAP2-11	ERF	PeCER33	25	39	-	15.2031	3.8e-06	0.0289	CTCCAACTGCCGCCG
AT1G71450	ERF021	ERF	PeCER33	308	327	-	14.2969	3.8e-06	0.016	CACCTGAGCCGCCACCGTGA
AT1G28470	NAC010	NAC	PeCER33	119	133	+	15.3281	3.81e-06	0.126	gacgtgaaggggacg
AT4G21030	DOF4.2	Dof	PeCER30	957	975	-	14.9219	3.81e-06	0.0926	GAGAGAAAAAGGTGGAGAG
AT5G66940	DOF5.8	Dof	PeCER4	404	432	+	14.8594	3.82e-06	0.0405	gttttccttccattgtctttttggctttt
AT2G43000	JUB1	NAC	PeCER16	880	899	+	15.125	3.82e-06	0.0397	cgccgtagataccatgccat
AT3G17730	anac057	NAC	PeCER16	257	273	+	15.4844	3.82e-06	0.215	tccttgtgtaacaagaa
AT1G28370	ERF11	ERF	PeCER33	314	328	-	14.2969	3.83e-06	0.0168	TCACCTGAGCCGCCA
AT1G69690	TCP15	TCP	PeCER20	187	199	+	14.8906	3.83e-06	0.0464	acgtgggcccatc
AT1G43700	VIP1	bZIP	PeCER3	437	448	+	15.4844	3.83e-06	0.255	aagccagctggt
AT5G17430	BBM	AP2	PeCER6	957	976	+	15.1646	3.84e-06	0.0107	aagggagaggaggggaaaaa
AT5G62470	MYB96	MYB	PeCER20	753	770	+	14.9688	3.85e-06	0.028	gttgtttggtgagggttg
AT5G62470	MYB96	MYB	PeCER29	753	770	+	14.9688	3.85e-06	0.028	gttgtttggtgagggttg
AT2G01930	BPC1	BBR-BPC	PeCER6	953	976	+	7.45312	3.85e-06	0.00346	gctaaagggagaggaggggaaaaa
AT3G50410	DOF3.4	Dof	PeCER28	196	216	+	14.2344	3.85e-06	0.0379	ttcgttctttgttgccttttt
AT5G07310	ERF115	ERF	PeCER26	144	158	+	14.25	3.86e-06	0.0176	ccgacgccacagtct
AT2G43000	JUB1	NAC	PeCER33	95	114	-	15.1094	3.86e-06	0.0397	CGCCGTGCCGCCGCCAGCTT
AT1G59640	BPE	bHLH	PeCER21	166	186	+	15.4375	3.86e-06	0.0994	attgtggcacgtggctcatta
AT4G27950	CRF4	ERF	PeCER33	101	121	-	12.8235	3.86e-06	0.0132	GTCGCGCCGCCGTGCCGCCGC
AT1G69570	CDF5	Dof	PeCER6	641	667	-	14.9219	3.86e-06	0.0613	TTTTCTCTTTTTTTTATTTAATTTAAT
AT5G46590	anac096	NAC	PeCER28	482	497	+	15.5938	3.87e-06	0.0991	cttgaattccaagcaa
AT3G10480	ANAC050	NAC	PeCER28	479	494	-	15.4375	3.87e-06	0.0897	CTTGGAATTCAAGGCA
AT3G57600	DREB2F	ERF	PeCER15	590	600	-	14.4531	3.87e-06	0.0245	ATTCCGCCGCC
AT4G28140	ERF054	ERF	PeCER33	309	328	+	14.9219	3.87e-06	0.0136	cacggtggcggctcaggtga
AT2G42430	LBD16	LBD	PeCER9	895	909	-	14.8281	3.88e-06	0.123	CCGGAGACCACGGGA
AT5G67300	MYB44	MYB	PeCER34	544	562	+	15.2969	3.88e-06	0.256	atgatggttaaattcgtta
AT4G34410	ERF109	ERF	PeCER10	875	889	+	15.125	3.89e-06	0.03	gaaatttcggcggaa
AT3G11020	DREB2B	ERF	PeCER24	252	272	-	15.3594	3.89e-06	0.0243	TAGTTGAGGCGGTGATAACAA
AT2G27300	NTL8	NAC	PeCER27	395	413	+	15.2812	3.89e-06	0.25	ttttcttcaagcgtaagat
AT5G07310	ERF115	ERF	PeCER33	165	179	-	14.2344	3.89e-06	0.0176	CGAACGCCGCCGCCG
AT5G65130	AT5G65130	ERF	PeCER33	187	201	-	14.2031	3.9e-06	0.0159	GTCCGACCACCGCCA
AT2G45660	SOC1	MIKC_MADS	PeCER6	653	673	-	15.087	3.93e-06	0.00674	CCTTGCTTTTCTCTTTTTTTT
AT2G45660	SOC1	MIKC_MADS	PeCER31	732	752	+	15.087	3.93e-06	0.00674	gttttttttctctcacttctt
AT1G68550	ERF118	ERF	PeCER15	776	790	-	14.125	3.93e-06	0.0172	GCTCCGCCGCCTTAT
AT5G63090	LOB	LBD	PeCER16	866	886	+	13.2812	3.94e-06	0.0192	gccatctcaaacgtcgccgta
AT5G13910	LEP	ERF	PeCER33	256	276	-	13.75	3.94e-06	0.0119	CCGCACGCCGCCGCCCTCGCG
AT3G12130	AT3G12130	C3H	PeCER25	530	543	-	13.3125	3.95e-06	0.0866	AGACAAAAAGTGAA
AT3G12130	AT3G12130	C3H	PeCER7	810	823	+	13.3125	3.95e-06	0.0866	agacaaaaagtgaa
AT3G45610	DOF3.2	Dof	PeCER25	530	548	+	14.375	3.96e-06	0.259	ttcactttttgtctgtatt
AT1G72050	TFIIIA	C2H2	PeCER6	963	981	-	13.9664	3.96e-06	0.00686	CCCTTTTTTTCCCCTCCTC
AT4G18390	TCP2	TCP	PeCER25	64	73	+	14.234	3.97e-06	0.0327	ctgggaccac
AT4G18390	TCP2	TCP	PeCER25	64	73	-	14.234	3.97e-06	0.0327	GTGGTCCCAG
AT1G20640	NLP4	Nin-like	PeCER29	977	991	-	14.9412	3.97e-06	0.0276	CCCACAGCAGCAGGA
AT1G20640	NLP4	Nin-like	PeCER20	977	991	-	14.9412	3.97e-06	0.0276	CCCACAGCAGCAGGA
AT5G47230	ERF5	ERF	PeCER33	184	198	-	13.8906	3.97e-06	0.017	CGACCACCGCCACGA
AT5G42520	BPC6	BBR-BPC	PeCER21	809	829	+	7.06849	3.98e-06	0.00636	ctcgcattctctctcatcttc
AT3G23220	ERF095	ERF	PeCER33	107	121	+	13.7656	3.99e-06	0.0144	gcacggcggcgcgac
AT5G18560	ERF086	ERF	PeCER33	311	325	-	14.2969	4.01e-06	0.0213	CCTGAGCCGCCACCG
AT4G38910	BPC5	BBR-BPC	PeCER15	662	691	+	-31.6582	4.02e-06	0.00401	aggaggagagaaagggaattgcaaagagac
AT5G04760	AT5G04760	MYB	PeCER28	563	572	-	14.2766	4.03e-06	0.134	CAGATAAGGT
AT2G40340	DREB2C	ERF	PeCER3	693	713	-	13.3382	4.03e-06	0.016	GGGAGTAGAGGTAATGGTGGT
AT5G13910	LEP	ERF	PeCER15	774	794	-	13.7031	4.03e-06	0.0119	ACCAGCTCCGCCGCCTTATCT
AT5G51190	ERF105	ERF	PeCER33	257	271	+	13.6094	4.04e-06	0.0182	gcgagggcggcggcg
AT3G45170	GATA14	GATA	PeCER26	768	782	-	14.5469	4.04e-06	0.265	TATAGATCTGGGTTT
AT5G65130	AT5G65130	ERF	PeCER15	589	603	-	14.125	4.05e-06	0.0159	CGAATTCCGCCGCCA
AT3G10480	ANAC050	NAC	PeCER28	482	497	+	15.3438	4.06e-06	0.0897	cttgaattccaagcaa
AT5G63090	LOB	LBD	PeCER33	85	105	-	13.2188	4.06e-06	0.0192	GCCGCCAGCTTCGTCGCACCA
AT1G49560	HHO6	G2-like	PeCER1	885	895	-	14.8281	4.06e-06	0.271	ATCCTAGATTC
AT3G24650	ABI3	B3	PeCER2	360	368	-	15.0855	4.07e-06	0.085	CGGCATGCA
AT5G44210	ERF9	ERF	PeCER15	773	793	+	13.3438	4.08e-06	0.0128	gagataaggcggcggagctgg
AT2G40340	DREB2C	ERF	PeCER33	346	366	+	13.3088	4.09e-06	0.016	gctggcggctagggaggagaa
AT1G27730	ZAT10	C2H2	PeCER14	653	663	+	13.4615	4.1e-06	0.091	ctctctcactc
AT1G27730	ZAT10	C2H2	PeCER2	967	977	-	13.4615	4.1e-06	0.091	CTCTCTCACTC
AT4G18450	ERF091	ERF	PeCER33	186	202	+	13.0781	4.1e-06	0.0153	gtggcggtggtcggacg
AT5G64750	ABR1	ERF	PeCER33	256	274	+	14.25	4.1e-06	0.0204	cgcgagggcggcggcgtgc
AT2G45660	SOC1	MIKC_MADS	PeCER17	712	732	+	15.029	4.14e-06	0.0069	tttttttttgttttgttttgt
AT3G50410	DOF3.4	Dof	PeCER2	610	630	-	14.1719	4.15e-06	0.0379	ACCTTCTTTTCTTTTCTTTTT
AT2G18350	ZHD6	ZF-HD	PeCER27	68	82	+	13.4412	4.15e-06	0.138	aaacatgattaatta
AT4G38910	BPC5	BBR-BPC	PeCER24	818	847	-	-31.8354	4.15e-06	0.00408	CTGAAATTAGAGCGAGAGAGAGAGAAGGAG
AT2G37590	DOF2.4	Dof	PeCER13	71	85	+	14.2031	4.17e-06	0.137	agttttaactttttg
AT2G38340	DREB2E	ERF	PeCER28	760	776	+	15.625	4.17e-06	0.0785	agcttaaaccgacattt
AT5G67190	ERF010	ERF	PeCER14	656	670	+	15.1875	4.18e-06	0.0206	tctcactcaccgaca
AT5G61270	BHLH72	bHLH	PeCER5	827	841	+	14.9452	4.18e-06	0.126	ttgaaggccatgtgg
AT2G28550	RAP2.7	AP2	PeCER12	200	209	+	15.5385	4.19e-06	0.278	tcctcgtaca
AT1G72010	TCP22	TCP	PeCER3	645	657	+	14.6875	4.19e-06	0.0437	atgcgggtcccgt
AT3G13810	AtIDD11	C2H2	PeCER6	39	59	-	14.9688	4.2e-06	0.272	GTACTTCTCTTGTCGCCTTCC
AT1G08810	MYB60	MYB	PeCER33	24	42	-	15.1094	4.2e-06	0.0915	CGTCTCCAACTGCCGCCGC
AT2G30340	LBD13	LBD	PeCER33	241	257	+	14.4844	4.21e-06	0.0363	tggaggtagcaccggcg
AT2G40220	ABI4	ERF	PeCER4	955	964	+	14.9884	4.21e-06	0.022	cagcgcctcc
AT2G46270	GBF3	bZIP	PeCER28	734	748	+	14.4688	4.21e-06	0.27	ttccacgtaatcaac
AT5G67190	ERF010	ERF	PeCER15	714	728	-	15.1719	4.22e-06	0.0206	TACTCATCACCGCCA
AT5G65130	AT5G65130	ERF	PeCER8	859	873	-	14.0469	4.22e-06	0.0159	CTCCCGCGGCCGACC
AT5G51190	ERF105	ERF	PeCER14	959	973	+	13.5	4.24e-06	0.0182	tgtacggcggagggg
AT5G39820	ANAC094	NAC	PeCER33	251	268	-	15.25	4.24e-06	0.0511	CGCCGCCCTCGCGCCGGT
AT4G35550	WOX13	WOX	PeCER27	502	511	+	13.1353	4.24e-06	0.141	agtcaatcag
AT2G01570	RGA	GRAS	PeCER11	955	974	-	14.6429	4.24e-06	0.0149	GAGAGAAAGAGGGAGAGCGA
AT4G28140	ERF054	ERF	PeCER14	650	669	-	14.7656	4.26e-06	0.0141	GTCGGTGAGTGAGAGAGCGC
AT1G49720	ABF1	bZIP	PeCER12	171	189	+	10.9884	4.28e-06	0.134	cccggcgtggcaaagccac
AT1G72360	HRE1	ERF	PeCER33	178	198	-	13.2031	4.29e-06	0.018	CGACCACCGCCACGAGCACCG
AT2G44840	ERF13	ERF	PeCER33	344	358	-	14.7812	4.29e-06	0.0239	CCTAGCCGCCAGCTT
AT4G33280	AT4G33280	B3	PeCER26	351	371	+	6.22059	4.29e-06	0.112	ttcactttcatggtggaaaaa
AT5G51190	ERF105	ERF	PeCER33	307	321	+	13.4688	4.29e-06	0.0182	ctcacggtggcggct
AT2G01930	BPC1	BBR-BPC	PeCER24	948	971	+	7.15625	4.3e-06	0.00381	gagaggaaataagagaaagatata
AT3G60530	GATA4	GATA	PeCER3	338	352	-	14.9062	4.3e-06	0.142	ATCCAGATCTGGTTA
AT1G42990	BZIP60	bZIP	PeCER21	322	331	+	14.5956	4.3e-06	0.273	ttgacgtcac
AT1G49010	AT1G49010	MYB	PeCER9	72	86	-	14.3906	4.3e-06	0.286	CATATCCTTATCTGC
AT5G51910	TCP19	TCP	PeCER22	599	608	+	14.8085	4.31e-06	0.0308	tgtggcccac
AT5G51910	TCP19	TCP	PeCER3	647	656	-	14.8085	4.31e-06	0.0308	CGGGACCCGC
AT3G22170	FHY3	FAR1	PeCER18	823	834	+	15.0735	4.32e-06	0.275	cacacgcgcatg
AT5G63090	LOB	LBD	PeCER33	253	273	-	13.0938	4.33e-06	0.0192	CACGCCGCCGCCCTCGCGCCG
AT5G47220	ERF2	ERF	PeCER4	948	968	+	13.5156	4.34e-06	0.0145	ccactgacagcgcctccaccc
AT4G00270	GEBP	GeBP	PeCER8	861	868	+	15.766	4.34e-06	0.269	tcggccgc
AT1G65910	anac028	NAC	PeCER28	482	497	+	15.3906	4.35e-06	0.148	cttgaattccaagcaa
AT4G23750	CRF2	ERF	PeCER27	913	920	+	14.9362	4.36e-06	0.0277	ccgccgca
AT1G28360	ERF12	ERF	PeCER33	19	26	-	12.4423	4.36e-06	0.0269	CGCCGCCC
AT1G28360	ERF12	ERF	PeCER33	261	268	-	12.4423	4.36e-06	0.0269	CGCCGCCC
AT1G06160	ERF094	ERF	PeCER33	19	26	-	15.8723	4.36e-06	0.0291	CGCCGCCC
AT1G06160	ERF094	ERF	PeCER33	261	268	-	15.8723	4.36e-06	0.0291	CGCCGCCC
AT3G09735	S1FA3	S1Fa-like	PeCER11	729	743	-	14.5469	4.36e-06	0.284	AGAAGATTCCGGACT
AT3G23240	ERF1B	ERF	PeCER14	950	977	-	12.7188	4.36e-06	0.0161	CTCGCCCCTCCGCCGTACAGTCCCGGTC
AT5G25390	SHN3	ERF	PeCER33	20	40	-	11.1014	4.36e-06	0.00976	TCTCCAACTGCCGCCGCCGCC
AT5G65130	AT5G65130	ERF	PeCER33	258	272	-	13.9844	4.37e-06	0.0159	ACGCCGCCGCCCTCG
AT3G15210	ERF4	ERF	PeCER33	107	121	-	13.7188	4.37e-06	0.0214	GTCGCGCCGCCGTGC
AT5G67190	ERF010	ERF	PeCER15	589	603	-	15.1094	4.38e-06	0.0206	CGAATTCCGCCGCCA
AT5G56110	MYB80	MYB	PeCER1	657	671	-	14.5156	4.39e-06	0.291	ACAAAGTAGGTGAGT
AT1G06070	AT1G06070	bZIP	PeCER3	439	449	+	14.2877	4.4e-06	0.139	gccagctggta
AT4G37260	MYB73	MYB	PeCER24	157	167	-	13.2188	4.41e-06	0.294	TAACCGTATTA
AT5G44210	ERF9	ERF	PeCER33	175	195	+	13.1875	4.41e-06	0.0132	gttcggtgctcgtggcggtgg
AT3G22780	TSO1	CPP	PeCER1	957	971	-	15.0274	4.42e-06	0.147	AATTAAGAATTTAAA
AT5G13910	LEP	ERF	PeCER15	581	601	-	13.5156	4.43e-06	0.0125	AATTCCGCCGCCAGTTTTGAC
AT5G42520	BPC6	BBR-BPC	PeCER31	729	749	+	6.75342	4.44e-06	0.00666	ctagttttttttctctcactt
AT5G42520	BPC6	BBR-BPC	PeCER24	808	828	+	6.75342	4.44e-06	0.00666	ttctttgcttctccttctctc
AT4G18390	TCP2	TCP	PeCER2	552	561	+	14.1596	4.45e-06	0.0327	gtgggcccca
AT4G18390	TCP2	TCP	PeCER2	552	561	-	14.1596	4.45e-06	0.0327	TGGGGCCCAC
AT1G65910	anac028	NAC	PeCER16	259	274	+	15.3594	4.46e-06	0.148	cttgtgtaacaagaaa
AT2G20110	AT2G20110	CPP	PeCER5	49	63	+	14.8824	4.47e-06	0.119	ttttaaaattttaaa
AT5G42520	BPC6	BBR-BPC	PeCER17	105	125	+	6.72603	4.48e-06	0.00666	ccccctccctttctcttccct
AT1G36060	ERF055	ERF	PeCER15	712	725	+	15.25	4.48e-06	0.0379	gatggcggtgatga
AT5G61600	ERF104	ERF	PeCER33	202	220	-	13.3594	4.48e-06	0.0155	CCACGCGAGGGCCGCCTTC
AT2G42280	AT2G42280	bHLH	PeCER24	486	496	-	15.3425	4.48e-06	0.149	CCCCACTTGCC
AT5G46590	anac096	NAC	PeCER16	259	274	+	15.4062	4.48e-06	0.0991	cttgtgtaacaagaaa
AT5G25190	ERF003	ERF	PeCER33	302	320	+	13.8438	4.5e-06	0.0164	agctgctcacggtggcggc
AT1G53230	TCP3	TCP	PeCER14	46	58	-	14.6719	4.5e-06	0.0557	CTCGGGTCCACCA
AT5G17430	BBM	AP2	PeCER11	626	645	+	14.962	4.51e-06	0.0121	atgaaaaaaaaaaaaaaaaa
AT1G49720	ABF1	bZIP	PeCER30	318	336	-	10.8256	4.51e-06	0.134	GGCCACGTAGCTGCCGGTA
AT1G20980	SPL14	SBP	PeCER27	271	281	+	15.1406	4.52e-06	0.288	tccgtacaata
AT5G20240	PI	MIKC_MADS	PeCER11	759	772	-	14.7969	4.52e-06	0.13	ACCAAAAAGGAAGG
AT1G65620	LBD6	LBD	PeCER33	241	261	-	13.5781	4.53e-06	0.0266	CTCGCGCCGGTGCTACCTCCA
AT1G72010	TCP22	TCP	PeCER34	206	218	+	14.5312	4.53e-06	0.0437	ttgtgggaccggc
AT5G51910	TCP19	TCP	PeCER20	189	198	-	14.7979	4.53e-06	0.0308	ATGGGCCCAC
AT5G51910	TCP19	TCP	PeCER20	987	996	-	14.7979	4.53e-06	0.0308	ACGGCCCCAC
AT5G51910	TCP19	TCP	PeCER29	987	996	-	14.7979	4.53e-06	0.0308	ACGGCCCCAC
AT5G62470	MYB96	MYB	PeCER32	829	846	-	14.75	4.54e-06	0.0298	AGGGTTGGGTATTGGTTG
AT1G76420	NAC031	NAC	PeCER16	258	275	+	14.9844	4.54e-06	0.3	ccttgtgtaacaagaaaa
AT5G08330	TCP21	TCP	PeCER2	550	563	-	14.5625	4.55e-06	0.0466	AATGGGGCCCACAC
AT1G09530	PIF3	bHLH	PeCER21	172	181	-	15.4688	4.56e-06	0.119	AGCCACGTGC
AT1G01720	NAC002	NAC	PeCER25	907	928	-	14.3594	4.56e-06	0.157	TACGTGTGTGACTAGTCTCTTC
AT2G01570	RGA	GRAS	PeCER5	438	457	+	14.5571	4.57e-06	0.0152	tagggagagagagagagaga
AT4G38910	BPC5	BBR-BPC	PeCER15	666	695	+	-32.3291	4.57e-06	0.00441	ggagagaaagggaattgcaaagagacacat
AT1G53170	ERF8	ERF	PeCER27	906	920	+	14.1094	4.57e-06	0.0177	aatctctccgccgca
AT1G68550	ERF118	ERF	PeCER33	314	328	-	13.8281	4.57e-06	0.0186	TCACCTGAGCCGCCA
AT1G67260	TCP1	TCP	PeCER3	646	675	+	12.0886	4.58e-06	0.0491	tgcgggtcccgtcgagttcctctattactg
AT3G20310	ERF7	ERF	PeCER14	963	983	-	13.9531	4.58e-06	0.0126	GCTACCCTCGCCCCTCCGCCG
AT5G25390	SHN3	ERF	PeCER33	346	366	-	10.9855	4.6e-06	0.00992	TTCTCCTCCCTAGCCGCCAGC
AT1G53170	ERF8	ERF	PeCER33	17	31	-	14.0938	4.61e-06	0.0177	GCCGCCGCCGCCCCC
AT2G18300	AT2G18300	bHLH	PeCER21	171	182	-	15.3	4.61e-06	0.146	GAGCCACGTGCC
AT1G59640	BPE	bHLH	PeCER21	165	185	-	15.2031	4.62e-06	0.0994	AATGAGCCACGTGCCACAATT
AT1G80840	WRKY40	WRKY	PeCER26	755	769	-	14.7969	4.63e-06	0.291	TTTGTTGACCTTTCC
AT1G34180	anac016	NAC	PeCER34	109	123	+	15.4062	4.63e-06	0.182	cttgaccaacaagcc
AT3G49690	RAX3	MYB	PeCER7	915	927	+	10.7848	4.63e-06	0.13	gggaggttggttt
AT5G13910	LEP	ERF	PeCER33	306	326	-	13.4219	4.64e-06	0.0125	ACCTGAGCCGCCACCGTGAGC
AT2G30340	LBD13	LBD	PeCER14	663	679	-	14.3125	4.64e-06	0.0363	CTCCGTCGGTGTCGGTG
AT2G30340	LBD13	LBD	PeCER15	779	795	+	14.3125	4.64e-06	0.0363	aggcggcggagctggtg
AT4G38000	DOF4.7	Dof	PeCER31	712	739	+	14.5312	4.65e-06	0.0586	tttcttttttttaccttctagttttttt
AT3G02150	TCP13	TCP	PeCER20	187	199	-	13.411	4.68e-06	0.0997	GATGGGCCCACGT
AT1G49480	REM19	B3	PeCER2	526	540	-	15.0294	4.69e-06	0.017	AAGAAAAAAAAAAGA
AT4G27950	CRF4	ERF	PeCER33	70	90	-	12.3971	4.7e-06	0.0152	GCACCACCGCCGAGCTTTGCC
AT2G01930	BPC1	BBR-BPC	PeCER6	959	982	+	6.90625	4.71e-06	0.00412	gggagaggaggggaaaaaaaggga
AT1G06280	LBD2	LBD	PeCER26	908	922	+	14.8125	4.71e-06	0.145	ccggtaatgacggca
AT3G23220	ERF095	ERF	PeCER33	308	322	+	13.4062	4.72e-06	0.0161	tcacggtggcggctc
AT1G51700	DOF1.7	Dof	PeCER2	609	629	+	14.0625	4.72e-06	0.102	aaaaaagaaaagaaaagaagg
AT1G59640	BPE	bHLH	PeCER20	179	199	+	15.1719	4.73e-06	0.0994	gtaacctcacgtgggcccatc
AT5G07310	ERF115	ERF	PeCER33	90	104	-	13.8906	4.73e-06	0.0176	CCGCCAGCTTCGTCG
AT5G44210	ERF9	ERF	PeCER33	153	173	+	13.0469	4.74e-06	0.0135	gaggcggtcgcgcggcggcgg
AT5G54230	MYB49	MYB	PeCER1	655	669	+	14.6406	4.74e-06	0.315	ctactcacctacttt
AT1G65620	LBD6	LBD	PeCER14	659	679	+	13.4844	4.76e-06	0.0266	cactcaccgacaccgacggag
AT1G49480	REM19	B3	PeCER8	288	302	-	15	4.76e-06	0.017	GCGGAAAAAAAAAAA
AT1G77200	ERF037	ERF	PeCER11	245	258	-	15.2969	4.76e-06	0.153	CAACCGACACTTCT
AT5G58080	ARR18	ARR-B	PeCER10	236	248	-	13.3263	4.77e-06	0.317	GGGAAGATACGAC
AT3G20310	ERF7	ERF	PeCER33	261	281	-	13.875	4.78e-06	0.0126	CACATCCGCACGCCGCCGCCC
AT1G72360	HRE1	ERF	PeCER26	141	161	+	12.9531	4.78e-06	0.0188	ctgccgacgccacagtcttcc
AT1G30210	TCP24	TCP	PeCER14	47	58	-	14.4062	4.79e-06	0.0698	CTCGGGTCCACC
AT1G19210	ERF017	ERF	PeCER33	127	140	+	15.0938	4.8e-06	0.0734	ggggacggttgcga
AT1G53170	ERF8	ERF	PeCER33	185	199	-	14.0156	4.8e-06	0.0177	CCGACCACCGCCACG
AT4G17460	HAT1	HD-ZIP	PeCER13	530	539	-	13.9255	4.81e-06	0.32	CCAATCATGA
AT5G07310	ERF115	ERF	PeCER33	308	322	-	13.8594	4.81e-06	0.0176	GAGCCGCCACCGTGA
AT5G07310	ERF115	ERF	PeCER15	583	597	-	13.8594	4.81e-06	0.0176	CCGCCGCCAGTTTTG
AT5G67000	ERF122	ERF	PeCER33	181	195	+	14.8767	4.81e-06	0.0308	tgctcgtggcggtgg
AT2G23340	ERF008	ERF	PeCER33	16	32	+	15.2344	4.84e-06	0.116	ggggggcggcggcggca
AT5G67450	AZF1	C2H2	PeCER33	324	334	+	13.5625	4.84e-06	0.118	ggtgagagtgg
AT5G67450	AZF1	C2H2	PeCER3	718	728	-	13.5625	4.84e-06	0.118	GGTGAGAGTGG
AT1G71450	ERF021	ERF	PeCER3	619	638	+	13.8906	4.85e-06	0.0191	tggcacgatcatcaccgcct
AT2G40340	DREB2C	ERF	PeCER21	397	417	-	12.9706	4.85e-06	0.0163	GAGGGTGGAGGATGAGGAGAG
AT5G39610	NAC92	NAC	PeCER34	109	123	+	15.1094	4.85e-06	0.197	cttgaccaacaagcc
AT1G79580	SMB	NAC	PeCER28	479	499	-	14.7188	4.86e-06	0.314	CCTTGCTTGGAATTCAAGGCA
AT5G02460	DOF5.1	Dof	PeCER31	765	785	-	14.6094	4.87e-06	0.0583	AATAAAGAAACAGGAGAGAAG
AT3G59060	PIF5	bHLH	PeCER20	185	192	+	15.8088	4.87e-06	0.314	tcacgtgg
AT3G54990	SMZ	AP2	PeCER12	201	208	+	16.4658	4.87e-06	0.313	cctcgtac
AT1G59750	ARF1	ARF	PeCER11	249	256	-	14.8023	4.87e-06	0.153	ACCGACAC
AT1G59750	ARF1	ARF	PeCER14	664	671	+	14.8023	4.87e-06	0.153	accgacac
AT2G43000	JUB1	NAC	PeCER33	117	136	-	14.7344	4.87e-06	0.0397	AACCGTCCCCTTCACGTCGC
AT2G45660	SOC1	MIKC_MADS	PeCER24	811	831	+	14.8406	4.88e-06	0.00782	tttgcttctccttctctctct
AT1G54330	ANAC020	NAC	PeCER28	477	497	-	14.25	4.89e-06	0.278	TTGCTTGGAATTCAAGGCATG
AT4G28140	ERF054	ERF	PeCER33	188	207	+	14.5312	4.89e-06	0.0154	ggcggtggtcggacgaaggc
AT2G37590	DOF2.4	Dof	PeCER7	813	827	-	14.0938	4.91e-06	0.137	TGATTTCACTTTTTG
AT5G42520	BPC6	BBR-BPC	PeCER14	645	665	+	6.45205	4.91e-06	0.00714	gccgcgcgctctctcactcac
AT1G36060	ERF055	ERF	PeCER33	185	198	+	15.1094	4.92e-06	0.0379	cgtggcggtggtcg
AT1G73360	HDG11	HD-ZIP	PeCER21	438	448	+	14.625	4.92e-06	0.328	tcattaaatgc
AT1G01720	NAC002	NAC	PeCER33	119	140	+	14.2812	4.92e-06	0.157	gacgtgaaggggacggttgcga
AT1G49480	REM19	B3	PeCER2	527	541	-	14.9559	4.93e-06	0.017	AAAGAAAAAAAAAAG
AT1G49480	REM19	B3	PeCER4	708	722	-	14.9559	4.93e-06	0.017	GCAGGAAAAAAAAAA
AT4G38910	BPC5	BBR-BPC	PeCER20	64	93	-	-32.7215	4.93e-06	0.00469	AGAATAATAGATATAAAAAGAGATAATAAG
AT4G16150	CAMTA5	CAMTA	PeCER28	846	863	-	14.6719	4.94e-06	0.161	CCGTGTTTGTCCCGAGTT
AT2G45660	SOC1	MIKC_MADS	PeCER31	748	768	+	14.8261	4.94e-06	0.00782	ttcttttatctctctcccttc
AT2G28810	DOF2.2	Dof	PeCER6	655	675	-	14.3281	4.94e-06	0.107	ATCCTTGCTTTTCTCTTTTTT
AT4G36620	GATA19	GATA	PeCER7	348	358	-	14.8356	4.95e-06	0.181	CAGATCCGGTC
AT4G32800	ERF043	ERF	PeCER11	245	260	-	14.6562	4.95e-06	0.159	TTCAACCGACACTTCT
AT5G25190	ERF003	ERF	PeCER33	156	174	+	13.6562	4.96e-06	0.017	gcggtcgcgcggcggcggc
AT1G22070	TGA3	bZIP	PeCER21	321	334	+	14.5938	4.96e-06	0.33	tttgacgtcaccag
AT5G25390	SHN3	ERF	PeCER33	343	363	-	10.8116	4.97e-06	0.0104	TCCTCCCTAGCCGCCAGCTTC
AT1G72010	TCP22	TCP	PeCER2	552	564	-	14.3125	4.97e-06	0.0437	AAATGGGGCCCAC
AT4G23750	CRF2	ERF	PeCER33	163	170	-	14.9255	4.98e-06	0.0285	CCGCCGCG
AT3G16770	RAP2-3	ERF	PeCER33	169	176	-	14.6827	4.98e-06	0.0288	ACGCCGCC
AT3G16770	RAP2-3	ERF	PeCER33	265	272	-	14.6827	4.98e-06	0.0288	ACGCCGCC
AT3G47600	MYB94	MYB	PeCER13	403	421	+	14.9062	5e-06	0.113	ttgtaggtggttgtgtaat
AT1G79180	ATMYB63	MYB	PeCER29	752	772	-	14.6875	5e-06	0.0648	ATCAACCCTCACCAAACAACT
AT1G79180	ATMYB63	MYB	PeCER20	752	772	-	14.6875	5e-06	0.0648	ATCAACCCTCACCAAACAACT
AT3G57600	DREB2F	ERF	PeCER27	910	920	+	13.9531	5e-06	0.0288	tctccgccgca
AT5G02460	DOF5.1	Dof	PeCER6	974	994	+	14.5781	5.01e-06	0.0583	aaaaagggaaacagaaagaca
AT5G65410	ZHD1	ZF-HD	PeCER31	263	277	-	13.2647	5.01e-06	0.282	TCCTTAATCATGTTT
AT4G36900	RAP2-10	ERF	PeCER33	99	108	-	14.5983	5.01e-06	0.0367	GCCGCCGCCA
AT3G15510	NAC056	NAC	PeCER28	482	498	+	14.1719	5.02e-06	0.166	cttgaattccaagcaag
AT1G72050	TFIIIA	C2H2	PeCER27	609	627	+	13.5546	5.02e-06	0.00846	ccgcctcaatctccagctc
AT3G50260	ERF011	ERF	PeCER14	656	670	+	14.7656	5.02e-06	0.0252	tctcactcaccgaca
AT4G33280	AT4G33280	B3	PeCER19	869	889	-	5.69118	5.02e-06	0.112	TTAAATGTTCTGGCGGAAATA
AT4G17490	ERF6	ERF	PeCER33	181	201	-	11.2812	5.03e-06	0.0186	GTCCGACCACCGCCACGAGCA
AT5G44210	ERF9	ERF	PeCER33	132	152	+	12.9219	5.04e-06	0.0138	cggttgcgacgctggctccgc
AT4G37750	ANT	AP2	PeCER11	460	480	+	12.5233	5.05e-06	0.327	atacacaatcaccaaagcaaa
AT2G01930	BPC1	BBR-BPC	PeCER17	108	131	-	6.71875	5.05e-06	0.00429	AAGGGGAGGGAAGAGAAAGGGAGG
AT2G01930	BPC1	BBR-BPC	PeCER2	967	990	+	6.71875	5.05e-06	0.00429	gagtgagagagagaggagtgagag
AT5G13910	LEP	ERF	PeCER15	703	723	-	13.25	5.05e-06	0.0128	ATCACCGCCATCAGTTCCGTA
AT4G27950	CRF4	ERF	PeCER33	42	62	-	12.2353	5.06e-06	0.0155	CCCTCACCGCTGCCTCCGTTC
AT2G31230	ERF15	ERF	PeCER33	263	277	-	13.6094	5.07e-06	0.0256	TCCGCACGCCGCCGC
AT5G47230	ERF5	ERF	PeCER33	308	322	-	13.4219	5.07e-06	0.0191	GAGCCGCCACCGTGA
AT5G47230	ERF5	ERF	PeCER15	776	790	-	13.4219	5.07e-06	0.0191	GCTCCGCCGCCTTAT
AT1G32240	KAN2	G2-like	PeCER22	573	587	-	14.4265	5.07e-06	0.337	ATCGTAATATTCTCT
AT1G36060	ERF055	ERF	PeCER8	857	870	+	15.0625	5.08e-06	0.0379	gcggtcggccgcgg
AT1G28160	ERF087	ERF	PeCER33	107	121	+	13.5781	5.08e-06	0.0259	gcacggcggcgcgac
AT1G77920	TGA7	bZIP	PeCER33	219	235	+	14.4219	5.09e-06	0.176	ggctgacgtgacgagct
AT1G68550	ERF118	ERF	PeCER33	107	121	-	13.6094	5.1e-06	0.0195	GTCGCGCCGCCGTGC
AT3G20770	EIN3	EIL	PeCER10	629	643	+	14.2095	5.1e-06	0.248	ggcaaaattcaatgc
AT5G60850	DOF5.4	Dof	PeCER7	813	826	+	13.625	5.11e-06	0.0972	caaaaagtgaaatc
AT4G36900	RAP2-10	ERF	PeCER7	551	560	+	14.5897	5.11e-06	0.0367	cccgccggct
AT4G33280	AT4G33280	B3	PeCER4	357	377	+	5.63235	5.11e-06	0.112	acactggttttcgtggaaaaa
AT3G50260	ERF011	ERF	PeCER15	589	603	-	14.7344	5.11e-06	0.0252	CGAATTCCGCCGCCA
AT1G06850	AtbZIP52	bZIP	PeCER3	437	450	+	15.0781	5.12e-06	0.168	aagccagctggtat
AT3G02150	TCP13	TCP	PeCER14	46	58	-	13.137	5.14e-06	0.0997	CTCGGGTCCACCA
AT5G04390	AT5G04390	C2H2	PeCER21	536	546	-	12.5312	5.14e-06	0.171	TAGTGAAGTTG
AT5G19790	RAP2-11	ERF	PeCER29	128	142	-	14.7188	5.14e-06	0.0299	CTGTTTCTGCCGCCT
AT1G21910	ERF012	ERF	PeCER15	590	609	-	14.3281	5.14e-06	0.024	CTTCGTCGAATTCCGCCGCC
AT3G26790	FUS3	B3	PeCER17	808	822	+	15.1406	5.15e-06	0.0522	gaatgcatgcatgat
AT2G31230	ERF15	ERF	PeCER27	908	922	+	13.5781	5.15e-06	0.0256	tctctccgccgcagc
AT2G01930	BPC1	BBR-BPC	PeCER6	963	986	+	6.65625	5.16e-06	0.00433	gaggaggggaaaaaaagggaaaca
AT4G28140	ERF054	ERF	PeCER33	176	195	+	14.4375	5.17e-06	0.0155	ttcggtgctcgtggcggtgg
AT3G23240	ERF1B	ERF	PeCER33	89	116	-	12.1562	5.17e-06	0.0178	GCCGCCGTGCCGCCGCCAGCTTCGTCGC
AT2G18380	GATA20	GATA	PeCER33	281	293	+	14.2656	5.19e-06	0.345	gagatcggatggg
AT2G01940	SGR5	C2H2	PeCER5	164	178	-	15.0625	5.19e-06	0.296	AAAATCAGACAAAAT
AT5G19790	RAP2-11	ERF	PeCER33	348	362	-	14.7031	5.19e-06	0.0299	CCTCCCTAGCCGCCA
AT5G25390	SHN3	ERF	PeCER4	922	942	+	10.7101	5.2e-06	0.0105	tcttcctccacaacctcttca
AT2G30340	LBD13	LBD	PeCER14	663	679	+	14.1094	5.2e-06	0.0363	caccgacaccgacggag
AT1G19040	AT1G19040	NAC	PeCER34	109	124	-	14.625	5.21e-06	0.173	AGGCTTGTTGGTCAAG
AT4G15090	FAR1	FAR1	PeCER8	848	862	+	14.0312	5.23e-06	0.171	atctgacgcgcggtc
AT1G21910	ERF012	ERF	PeCER33	17	36	-	14.2969	5.23e-06	0.024	CAACTGCCGCCGCCGCCCCC
AT5G13790	AGL15	MIKC_MADS	PeCER31	476	494	-	14.5469	5.24e-06	0.322	CTTTCTGCTTCAGGAATCT
AT3G11280	AT3G11280	MYB	PeCER9	70	83	-	14.1562	5.24e-06	0.131	ATCCTTATCTGCAA
AT5G63090	LOB	LBD	PeCER14	661	681	+	12.7188	5.25e-06	0.0208	ctcaccgacaccgacggagct
AT5G07310	ERF115	ERF	PeCER15	705	719	-	13.7031	5.25e-06	0.0176	CCGCCATCAGTTCCG
AT2G46590	DOF2.5	Dof	PeCER11	140	150	+	13.3906	5.27e-06	0.117	caaaaaggaaa
AT3G20310	ERF7	ERF	PeCER33	110	130	-	13.7031	5.27e-06	0.0133	CCCCTTCACGTCGCGCCGCCG
AT1G69690	TCP15	TCP	PeCER2	552	564	-	14.2812	5.27e-06	0.0532	AAATGGGGCCCAC
AT5G60850	DOF5.4	Dof	PeCER17	348	361	-	13.6094	5.27e-06	0.0972	GAAAAAGGAAAACC
AT1G67260	TCP1	TCP	PeCER20	188	217	+	11.6962	5.27e-06	0.0491	cgtgggcccatcaaaaacagcagactagtt
AT2G01570	RGA	GRAS	PeCER17	115	134	-	14.3857	5.27e-06	0.0152	GAGAAGGGGAGGGAAGAGAA
AT2G01570	RGA	GRAS	PeCER26	729	748	+	14.3857	5.27e-06	0.0152	tagagagagagaaacagaaa
AT5G13910	LEP	ERF	PeCER33	300	320	-	13.1562	5.28e-06	0.0128	GCCGCCACCGTGAGCAGCTAT
AT5G67450	AZF1	C2H2	PeCER30	819	829	-	13.5469	5.29e-06	0.118	TGTGTCAGTGA
AT1G72050	TFIIIA	C2H2	PeCER14	239	257	-	13.4622	5.29e-06	0.00868	CCCCCCTGGCCTCATCCAC
AT5G51190	ERF105	ERF	PeCER33	98	112	+	12.9688	5.29e-06	0.021	ctggcggcggcacgg
AT2G40340	DREB2C	ERF	PeCER15	578	598	+	12.7941	5.3e-06	0.0163	gtcgtcaaaactggcggcgga
AT5G07310	ERF115	ERF	PeCER15	779	793	-	13.6875	5.3e-06	0.0176	CCAGCTCCGCCGCCT
AT4G38910	BPC5	BBR-BPC	PeCER2	956	985	+	-33.1266	5.3e-06	0.00497	aggaggcgagagagtgagagagagaggagt
AT1G77920	TGA7	bZIP	PeCER21	317	333	-	14.3281	5.31e-06	0.176	TGGTGACGTCAAAGGTT
AT2G45660	SOC1	MIKC_MADS	PeCER17	717	737	+	14.7391	5.32e-06	0.00793	ttttgttttgttttgtttttg
AT2G45660	SOC1	MIKC_MADS	PeCER24	803	823	+	14.7391	5.32e-06	0.00793	gctcgttctttgcttctcctt
AT1G78080	RAP2-4	ERF	PeCER30	872	881	+	13.7579	5.33e-06	0.0935	ggccgaccac
AT5G25190	ERF003	ERF	PeCER15	779	797	+	13.5156	5.33e-06	0.0174	aggcggcggagctggtgga
AT2G40340	DREB2C	ERF	PeCER8	643	663	-	12.7794	5.33e-06	0.0163	GAAGGCGGAATCATAGGTGGG
AT5G18560	ERF086	ERF	PeCER33	107	121	-	13.7031	5.34e-06	0.0262	GTCGCGCCGCCGTGC
AT2G01570	RGA	GRAS	PeCER2	610	629	+	14.3714	5.34e-06	0.0152	aaaaagaaaagaaaagaagg
AT2G32460	MYB101	MYB	PeCER14	29	43	-	13.9531	5.34e-06	0.269	CACGGTAACCGACCC
AT1G49480	REM19	B3	PeCER17	711	725	-	14.8529	5.36e-06	0.017	AAAACAAAAAAAAAA
AT5G67580	TRB2	MYB_related	PeCER10	105	123	-	15.2344	5.36e-06	0.251	GATCCTTTACCCTAATCAC
AT1G22810	ERF019	ERF	PeCER15	709	723	+	14.1719	5.36e-06	0.0316	actgatggcggtgat
AT5G13910	LEP	ERF	PeCER33	17	37	-	13.125	5.37e-06	0.0128	CCAACTGCCGCCGCCGCCCCC
AT5G02460	DOF5.1	Dof	PeCER28	196	216	-	14.5	5.37e-06	0.0583	AAAAAGGCAACAAAGAACGAA
AT4G21030	DOF4.2	Dof	PeCER10	374	392	+	14.5781	5.37e-06	0.0926	gaaaaaaaaaggtatcaga
AT5G63090	LOB	LBD	PeCER9	893	913	+	12.6719	5.38e-06	0.0208	actcccgtggtctccggcaac
AT4G18390	TCP2	TCP	PeCER20	163	172	+	13.8936	5.38e-06	0.0327	atgggcccag
AT4G18390	TCP2	TCP	PeCER20	163	172	-	13.8936	5.38e-06	0.0327	CTGGGCCCAT
AT5G19790	RAP2-11	ERF	PeCER7	546	560	+	14.6406	5.39e-06	0.0299	cacatcccgccggct
AT1G21910	ERF012	ERF	PeCER33	80	99	-	14.2344	5.39e-06	0.024	AGCTTCGTCGCACCACCGCC
AT4G24020	NLP7	Nin-like	PeCER7	617	631	-	14.2031	5.41e-06	0.117	AGTTGGCTTTTCAAA
AT1G71450	ERF021	ERF	PeCER4	946	965	+	13.7031	5.42e-06	0.0195	gcccactgacagcgcctcca
AT5G06960	TGA5	bZIP	PeCER21	321	334	+	14.125	5.42e-06	0.36	tttgacgtcaccag
AT3G23240	ERF1B	ERF	PeCER27	907	934	+	12	5.42e-06	0.0178	atctctccgccgcagcaagaaaaacacc
AT5G25390	SHN3	ERF	PeCER3	711	731	+	10.6087	5.44e-06	0.0106	cccgctaccactctcaccacc
AT1G77640	ERF013	ERF	PeCER33	68	88	+	14.3594	5.44e-06	0.055	caggcaaagctcggcggtggt
AT5G20240	PI	MIKC_MADS	PeCER21	234	247	+	14.5625	5.45e-06	0.13	gccaaagaagaaaa
AT4G27950	CRF4	ERF	PeCER33	120	140	-	12.0735	5.45e-06	0.0156	TCGCAACCGTCCCCTTCACGT
AT2G45660	SOC1	MIKC_MADS	PeCER24	821	841	+	14.7101	5.45e-06	0.00793	cttctctctctctcgctctaa
AT2G33710	AT2G33710	ERF	PeCER33	96	110	-	13.4219	5.46e-06	0.0232	GTGCCGCCGCCAGCT
AT5G49300	GATA16	GATA	PeCER2	11	37	+	3.34483	5.46e-06	0.179	caggttgatcatcttgctcgtcttgac
AT5G17430	BBM	AP2	PeCER34	797	816	-	14.7089	5.48e-06	0.0141	AAAGACATGGAAGAGAAACA
AT1G36060	ERF055	ERF	PeCER33	127	140	+	14.9531	5.48e-06	0.0379	ggggacggttgcga
AT1G03840	MGP	C2H2	PeCER6	479	498	-	14.625	5.49e-06	0.357	AGGAATACGACAAACCGATG
AT5G42520	BPC6	BBR-BPC	PeCER2	959	979	-	6.12329	5.49e-06	0.00756	CTCTCTCTCACTCTCTCGCCT
AT5G64750	ABR1	ERF	PeCER16	877	895	-	13.6875	5.51e-06	0.0253	CATGGTATCTACGGCGACG
AT1G09530	PIF3	bHLH	PeCER5	832	841	+	15.2344	5.51e-06	0.119	ggccatgtgg
AT5G42520	BPC6	BBR-BPC	PeCER9	187	207	-	6.10959	5.52e-06	0.00756	CTCGTTCGATCTCTCTGTTTA
AT4G38000	DOF4.7	Dof	PeCER31	931	958	+	14.3281	5.52e-06	0.0586	tatttttattattttattttatttttta
AT2G45660	SOC1	MIKC_MADS	PeCER28	195	215	+	14.6957	5.52e-06	0.00793	tttcgttctttgttgcctttt
AT2G42400	VOZ2	VOZ	PeCER14	976	987	+	14.6346	5.53e-06	0.248	agggtagcgtct
AT2G01570	RGA	GRAS	PeCER11	959	978	-	14.3286	5.53e-06	0.0152	GAGGGAGAGAAAGAGGGAGA
AT4G15090	FAR1	FAR1	PeCER18	821	835	+	13.8594	5.53e-06	0.171	cacacacgcgcatga
AT1G08010	GATA11	GATA	PeCER17	243	257	+	14.7656	5.54e-06	0.119	tgttttggatctggg
AT5G07310	ERF115	ERF	PeCER19	971	985	-	13.6094	5.54e-06	0.0176	CTGCCGTCTCTGCAG
AT1G52880	NAC018	NAC	PeCER8	671	689	+	14.4688	5.55e-06	0.208	atccgtaacccatacgtat
AT3G26790	FUS3	B3	PeCER2	353	367	+	15.0625	5.55e-06	0.0522	gtatccatgcatgcc
AT1G28370	ERF11	ERF	PeCER33	184	198	-	13.5625	5.56e-06	0.0223	CGACCACCGCCACGA
AT4G21330	DYT1	bHLH	PeCER17	868	881	+	12.9519	5.56e-06	0.368	tgacatacacgtga
AT1G71450	ERF021	ERF	PeCER15	739	758	-	13.6562	5.57e-06	0.0195	CCCGTCCTCCTCCTGCTCCA
AT2G40340	DREB2C	ERF	PeCER15	777	797	+	12.6912	5.57e-06	0.0163	taaggcggcggagctggtgga
AT4G36620	GATA19	GATA	PeCER10	394	404	+	14.7808	5.57e-06	0.181	gcgatccgatt
AT1G50640	ERF3	ERF	PeCER33	308	322	+	13.5625	5.58e-06	0.027	tcacggtggcggctc
AT1G46768	RAP2-1	ERF	PeCER33	98	110	+	15.0156	5.59e-06	0.0378	ctggcggcggcac
AT1G28360	ERF12	ERF	PeCER15	779	786	-	11.6442	5.6e-06	0.0311	CGCCGCCT
AT1G06160	ERF094	ERF	PeCER15	779	786	-	15.6277	5.6e-06	0.0336	CGCCGCCT
AT4G34410	ERF109	ERF	PeCER33	310	324	+	14.4531	5.6e-06	0.0384	acggtggcggctcag
AT5G42520	BPC6	BBR-BPC	PeCER2	255	275	+	6.06849	5.6e-06	0.00756	taggctctctctctcttattt
AT5G23280	TCP7	TCP	PeCER34	208	218	+	13.5312	5.6e-06	0.0636	gtgggaccggc
AT4G27950	CRF4	ERF	PeCER7	315	335	+	12.0147	5.6e-06	0.0156	cacccgccacccctactatgg
AT5G08330	TCP21	TCP	PeCER3	646	659	+	14.1562	5.6e-06	0.0492	tgcgggtcccgtcg
AT3G08500	MYB83	MYB	PeCER26	390	400	+	14.1875	5.6e-06	0.208	gtgggtggtgc
AT4G23750	CRF2	ERF	PeCER33	205	212	-	14.8298	5.61e-06	0.0292	GGGCCGCC
AT5G25390	SHN3	ERF	PeCER33	85	105	-	10.5362	5.62e-06	0.0107	GCCGCCAGCTTCGTCGCACCA
AT4G21030	DOF4.2	Dof	PeCER25	112	130	+	14.5312	5.62e-06	0.0926	ttaaaaaaaaggaaaagaa
AT5G62940	DOF5.6	Dof	PeCER7	805	825	+	14.0781	5.64e-06	0.121	tgaggagacaaaaagtgaaat
AT2G40340	DREB2C	ERF	PeCER15	771	791	+	12.6618	5.66e-06	0.0163	aggagataaggcggcggagct
AT4G01680	MYB55	MYB	PeCER13	405	418	-	14.7812	5.66e-06	0.105	ACACAACCACCTAC
AT5G45300	BMY2	BES1	PeCER31	428	442	+	14.2188	5.66e-06	0.182	gcacacgtgtggcca
AT5G42520	BPC6	BBR-BPC	PeCER30	961	981	+	6.0274	5.67e-06	0.00756	ccacctttttctctcacccac
AT1G75240	ZHD5	ZF-HD	PeCER16	827	837	-	13.2537	5.69e-06	0.19	ACGTAATTAGG
AT1G49480	REM19	B3	PeCER4	704	718	-	14.7794	5.71e-06	0.017	GAAAAAAAAAAATCG
AT5G47230	ERF5	ERF	PeCER33	79	93	-	13.1875	5.72e-06	0.0196	GTCGCACCACCGCCG
AT2G01930	BPC1	BBR-BPC	PeCER15	661	684	+	6.375	5.72e-06	0.00474	gaggaggagagaaagggaattgca
AT5G66730	IDD1	C2H2	PeCER6	482	498	-	14.6719	5.72e-06	0.37	AGGAATACGACAAACCG
AT3G45150	TCP16	TCP	PeCER25	63	73	+	13.0506	5.73e-06	0.0652	tctgggaccac
AT1G30210	TCP24	TCP	PeCER20	188	199	-	13.9219	5.73e-06	0.0698	GATGGGCCCACG
AT2G40340	DREB2C	ERF	PeCER15	746	766	+	12.6324	5.74e-06	0.0163	ggaggaggacggggaggagaa
AT5G61600	ERF104	ERF	PeCER33	199	217	-	12.8125	5.78e-06	0.019	CGCGAGGGCCGCCTTCGTC
AT2G22300	CMTA3	CAMTA	PeCER2	377	385	+	13.5957	5.78e-06	0.267	ccgcgtcca
AT1G08810	MYB60	MYB	PeCER12	783	801	+	14.7031	5.79e-06	0.0945	ctgcctcaaccacaagcct
AT4G11660	HSFB2B	HSF	PeCER11	730	743	+	14.2031	5.79e-06	0.379	gtccggaatcttct
AT4G17980	anac071	NAC	PeCER33	119	133	+	14.8438	5.79e-06	0.192	gacgtgaaggggacg
AT2G45660	SOC1	MIKC_MADS	PeCER11	626	646	-	14.6377	5.8e-06	0.00796	GTTTTTTTTTTTTTTTTTCAT
AT2G45660	SOC1	MIKC_MADS	PeCER6	976	996	-	14.6377	5.8e-06	0.00796	TCTGTCTTTCTGTTTCCCTTT
AT5G18450	DREB2G	ERF	PeCER30	441	455	+	13.875	5.8e-06	0.0336	cgatccagcggcggt
AT5G47230	ERF5	ERF	PeCER27	907	921	+	13.1562	5.81e-06	0.0196	atctctccgccgcag
AT1G49480	REM19	B3	PeCER8	285	299	-	14.75	5.82e-06	0.017	GAAAAAAAAAAAACT
AT5G22990	AT5G22990	C2H2	PeCER11	378	392	-	14.4531	5.82e-06	0.161	TCGTCATCGTTACTT
AT1G28370	ERF11	ERF	PeCER33	308	322	-	13.4688	5.82e-06	0.0223	GAGCCGCCACCGTGA
AT5G25190	ERF003	ERF	PeCER33	181	199	+	13.3438	5.83e-06	0.0177	tgctcgtggcggtggtcgg
AT3G61890	ATHB-12	HD-ZIP	PeCER13	530	539	+	13.2302	5.84e-06	0.39	tcatgattgg
AT5G25810	TINY	ERF	PeCER33	18	32	-	14.9531	5.85e-06	0.0706	TGCCGCCGCCGCCCC
AT5G60850	DOF5.4	Dof	PeCER25	527	540	-	13.5625	5.85e-06	0.0972	CAAAAAGTGAATTA
AT1G72360	HRE1	ERF	PeCER15	705	725	-	12.4844	5.86e-06	0.0217	TCATCACCGCCATCAGTTCCG
AT1G22810	ERF019	ERF	PeCER33	259	273	+	14.0156	5.86e-06	0.0316	gagggcggcggcgtg
AT2G33710	AT2G33710	ERF	PeCER15	711	725	-	13.2812	5.86e-06	0.0233	TCATCACCGCCATCA
AT3G22830	HSFA6B	HSF	PeCER11	729	743	-	14.5469	5.87e-06	0.372	AGAAGATTCCGGACT
AT5G18560	ERF086	ERF	PeCER15	776	790	-	13.5	5.87e-06	0.0268	GCTCCGCCGCCTTAT
AT1G18960	AT1G18960	MYB_related	PeCER15	369	390	+	14.7671	5.88e-06	0.253	cagcttactcaacaactagaga
AT3G23220	ERF095	ERF	PeCER14	960	974	+	12.9219	5.88e-06	0.0187	gtacggcggaggggc
AT1G36060	ERF055	ERF	PeCER33	77	90	+	14.8438	5.88e-06	0.0379	ctcggcggtggtgc
AT1G71450	ERF021	ERF	PeCER15	714	733	-	13.5625	5.89e-06	0.0195	ACCCTTACTCATCACCGCCA
AT1G32870	ANAC13	NAC	PeCER28	479	494	-	14.4531	5.89e-06	0.126	CTTGGAATTCAAGGCA
AT5G51190	ERF105	ERF	PeCER33	344	358	+	12.7031	5.9e-06	0.022	aagctggcggctagg
AT1G72050	TFIIIA	C2H2	PeCER8	360	378	+	13.2689	5.9e-06	0.00943	ccgctccattctctcccac
AT2G38340	DREB2E	ERF	PeCER15	711	727	-	15.2031	5.9e-06	0.0785	ACTCATCACCGCCATCA
AT5G25810	TINY	ERF	PeCER26	139	153	+	14.9375	5.91e-06	0.0706	tcctgccgacgccac
AT4G17490	ERF6	ERF	PeCER33	198	218	-	10.8125	5.91e-06	0.0206	ACGCGAGGGCCGCCTTCGTCC
AT3G11280	AT3G11280	MYB	PeCER17	957	970	+	14.0781	5.92e-06	0.131	ttccttatcttttc
AT5G61270	BHLH72	bHLH	PeCER21	172	186	-	14.3014	5.93e-06	0.126	TAATGAGCCACGTGC
AT4G27950	CRF4	ERF	PeCER33	178	198	-	11.8824	5.94e-06	0.0157	CGACCACCGCCACGAGCACCG
AT3G50700	IDD2	C2H2	PeCER6	484	498	-	14.1646	5.94e-06	0.389	AGGAATACGACAAAC
AT2G38090	AT2G38090	MYB	PeCER12	404	424	+	14.6203	5.95e-06	0.278	gaatttaaagataagattggg
AT2G22750	AT2G22750	bHLH	PeCER33	212	228	-	14.0685	5.96e-06	0.391	CACGTCAGCCACGCGAG
AT2G02820	MYB88	MYB	PeCER33	58	72	-	14.8125	5.98e-06	0.176	GCCTGCCGCTCCCTC
AT1G74650	ATY13	MYB	PeCER13	398	412	-	14.4531	5.98e-06	0.0819	CCACCTACAACCACC
AT2G31220	BHLH10	bHLH	PeCER33	94	107	+	14.9375	6e-06	0.0874	gaagctggcggcgg
AT1G49480	REM19	B3	PeCER4	165	179	+	14.7206	6.01e-06	0.017	aacgaacaaaaaaaa
AT2G45660	SOC1	MIKC_MADS	PeCER2	900	920	+	14.5942	6.01e-06	0.008	tctccgtcttttttttctttc
AT5G25190	ERF003	ERF	PeCER15	770	788	+	13.2812	6.01e-06	0.0177	aaggagataaggcggcgga
AT1G46768	RAP2-1	ERF	PeCER15	778	790	+	14.8906	6.02e-06	0.0378	aaggcggcggagc
AT5G25390	SHN3	ERF	PeCER33	315	335	-	10.3768	6.03e-06	0.0111	GCCACTCTCACCTGAGCCGCC
AT3G23250	MYB15	MYB	PeCER8	625	645	+	14.3125	6.04e-06	0.0978	gactccttacaacaccaaccc
AT4G10350	BRN2	NAC	PeCER28	477	497	+	14.4062	6.04e-06	0.303	catgccttgaattccaagcaa
AT3G23240	ERF1B	ERF	PeCER33	191	218	-	11.6094	6.07e-06	0.0189	ACGCGAGGGCCGCCTTCGTCCGACCACC
AT3G16280	AT3G16280	ERF	PeCER14	666	679	-	14.6875	6.08e-06	0.18	CTCCGTCGGTGTCG
AT2G45660	SOC1	MIKC_MADS	PeCER2	262	282	+	14.5797	6.09e-06	0.008	tctctctcttattttccttct
AT5G17430	BBM	AP2	PeCER25	112	131	+	14.5696	6.09e-06	0.015	ttaaaaaaaaggaaaagaaa
AT3G58630	AT3G58630	Trihelix	PeCER31	444	458	-	14.4844	6.09e-06	0.187	TCAGCTCCGGCAAGC
AT3G23220	ERF095	ERF	PeCER33	76	90	+	12.8438	6.09e-06	0.0187	gctcggcggtggtgc
AT5G44210	ERF9	ERF	PeCER33	42	62	+	12.5312	6.12e-06	0.0159	gaacggaggcagcggtgaggg
AT2G01930	BPC1	BBR-BPC	PeCER24	803	826	-	6.1875	6.13e-06	0.005	GAGAAGGAGAAGCAAAGAACGAGC
AT4G18450	ERF091	ERF	PeCER33	78	94	+	12.1094	6.13e-06	0.0215	tcggcggtggtgcgacg
AT5G08070	TCP17	TCP	PeCER25	63	73	-	13.1918	6.14e-06	0.126	GTGGTCCCAGA
AT4G28140	ERF054	ERF	PeCER15	715	734	+	14.1406	6.14e-06	0.0165	ggcggtgatgagtaagggta
AT4G27950	CRF4	ERF	PeCER7	312	332	+	11.8088	6.14e-06	0.0157	gcacacccgccacccctacta
AT5G11260	HY5	bZIP	PeCER28	734	748	-	14.125	6.14e-06	0.134	GTTGATTACGTGGAA
AT1G01250	ERF023	ERF	PeCER33	94	108	+	14.625	6.16e-06	0.109	gaagctggcggcggc
AT1G53170	ERF8	ERF	PeCER33	346	360	-	13.5	6.19e-06	0.0215	TCCCTAGCCGCCAGC
AT5G07310	ERF115	ERF	PeCER27	910	924	+	13.4062	6.19e-06	0.0188	tctccgccgcagcaa
AT4G38910	BPC5	BBR-BPC	PeCER2	950	979	+	-33.9494	6.2e-06	0.00573	cagggaaggaggcgagagagtgagagagag
AT3G20310	ERF7	ERF	PeCER33	90	110	-	13.4062	6.21e-06	0.0151	GTGCCGCCGCCAGCTTCGTCG
AT4G18390	TCP2	TCP	PeCER34	208	217	+	13.6915	6.21e-06	0.0327	gtgggaccgg
AT4G18390	TCP2	TCP	PeCER34	208	217	-	13.6915	6.21e-06	0.0327	CCGGTCCCAC
AT2G37590	DOF2.4	Dof	PeCER25	526	540	+	13.9219	6.21e-06	0.137	ttaattcactttttg
AT3G57230	AGL16	MIKC_MADS	PeCER24	986	1000	-	14.5938	6.22e-06	0.413	TTTCCTGTTAAGGCA
AT1G03800	ERF10	ERF	PeCER3	620	640	+	12.9531	6.23e-06	0.0189	ggcacgatcatcaccgccttg
AT1G03800	ERF10	ERF	PeCER27	900	920	+	12.9531	6.23e-06	0.0189	tttactaatctctccgccgca
AT1G74650	ATY13	MYB	PeCER8	634	648	+	14.3906	6.24e-06	0.0819	caacaccaacccacc
AT5G51190	ERF105	ERF	PeCER15	710	724	+	12.5625	6.25e-06	0.022	ctgatggcggtgatg
AT5G63090	LOB	LBD	PeCER33	49	69	-	12.375	6.25e-06	0.0228	TGCCGCTCCCTCACCGCTGCC
AT1G44830	ERF014	ERF	PeCER15	714	728	-	13.5	6.25e-06	0.0319	TACTCATCACCGCCA
AT5G62320	MYB99	MYB	PeCER1	657	669	+	14.4219	6.26e-06	0.411	actcacctacttt
AT3G28910	MYB30	MYB	PeCER13	395	409	-	14.2656	6.26e-06	0.0775	CCTACAACCACCTAA
AT2G01930	BPC1	BBR-BPC	PeCER31	736	759	-	6.125	6.27e-06	0.00505	GAGATAAAAGAAGTGAGAGAAAAA
AT5G23280	TCP7	TCP	PeCER3	647	657	+	13.2969	6.28e-06	0.0636	gcgggtcccgt
AT2G03710	AGL3	MIKC_MADS	PeCER23	681	698	-	14.2278	6.28e-06	0.416	CTTGCCATATATAGCCAT
AT1G52880	NAC018	NAC	PeCER27	691	709	-	14.3281	6.3e-06	0.208	TTACGAAACGAAGACGCAA
AT3G49690	RAX3	MYB	PeCER13	400	412	+	9.58228	6.3e-06	0.13	tggttgtaggtgg
AT5G42520	BPC6	BBR-BPC	PeCER31	745	765	+	5.71233	6.31e-06	0.00823	cacttcttttatctctctccc
AT4G28140	ERF054	ERF	PeCER14	961	980	+	14.0938	6.31e-06	0.0165	tacggcggaggggcgagggt
AT5G44210	ERF9	ERF	PeCER33	302	322	+	12.4688	6.32e-06	0.0159	agctgctcacggtggcggctc
AT1G35560	TCP23	TCP	PeCER22	600	609	+	13.3707	6.32e-06	0.0452	gtggcccact
AT3G24520	HSFC1	HSF	PeCER11	732	742	+	14.5	6.33e-06	0.42	ccggaatcttc
AT1G72050	TFIIIA	C2H2	PeCER33	350	368	-	13.1429	6.34e-06	0.00972	CTTTCTCCTCCCTAGCCGC
AT2G38340	DREB2E	ERF	PeCER33	311	327	-	15.1094	6.34e-06	0.0785	CACCTGAGCCGCCACCG
AT5G66940	DOF5.8	Dof	PeCER31	709	737	+	14.2812	6.34e-06	0.0576	gtttttcttttttttaccttctagttttt
AT1G18570	MYB51	MYB	PeCER31	347	367	-	14.5469	6.34e-06	0.149	GACCCCACTTTTTACCAACCC
AT1G32150	BZIP68	bZIP	PeCER28	734	748	+	14.4062	6.34e-06	0.416	ttccacgtaatcaac
AT1G49480	REM19	B3	PeCER4	132	146	+	14.6471	6.35e-06	0.017	aaaaaaaaaaaacca
AT2G40340	DREB2C	ERF	PeCER33	40	60	+	12.4265	6.35e-06	0.0173	acgaacggaggcagcggtgag
AT4G28140	ERF054	ERF	PeCER33	80	99	+	14.0781	6.36e-06	0.0165	ggcggtggtgcgacgaagct
AT1G36060	ERF055	ERF	PeCER33	97	110	+	14.7188	6.38e-06	0.0379	gctggcggcggcac
AT3G02150	TCP13	TCP	PeCER25	63	75	+	12.5616	6.38e-06	0.0997	tctgggaccacca
AT1G71450	ERF021	ERF	PeCER15	776	795	-	13.4219	6.39e-06	0.0202	CACCAGCTCCGCCGCCTTAT
AT2G43000	JUB1	NAC	PeCER33	50	69	-	14.2812	6.39e-06	0.0397	TGCCGCTCCCTCACCGCTGC
AT3G47600	MYB94	MYB	PeCER24	261	279	-	14.5781	6.41e-06	0.113	TTTATAGTAGTTGAGGCGG
AT2G33710	AT2G33710	ERF	PeCER33	308	322	-	13.0938	6.41e-06	0.0239	GAGCCGCCACCGTGA
AT2G01930	BPC1	BBR-BPC	PeCER30	960	983	-	6.0625	6.41e-06	0.0051	GCGTGGGTGAGAGAAAAAGGTGGA
AT5G16600	MYB43	MYB	PeCER1	657	669	-	14.8101	6.42e-06	0.139	AAAGTAGGTGAGT
AT1G09540	MYB61	MYB	PeCER18	103	117	-	14.4531	6.42e-06	0.422	CTCACCTAACGACAC
AT4G28110	AtMYB41	MYB	PeCER10	251	265	+	14.4384	6.43e-06	0.427	tttgttaacctactt
AT4G01680	MYB55	MYB	PeCER33	26	39	-	14.6094	6.43e-06	0.105	CTCCAACTGCCGCC
AT1G22810	ERF019	ERF	PeCER24	257	271	-	13.8438	6.44e-06	0.0321	AGTTGAGGCGGTGAT
AT4G31060	ERF015	ERF	PeCER26	141	160	+	14.3125	6.45e-06	0.0431	ctgccgacgccacagtcttc
AT3G23210	BHLH34	bHLH	PeCER33	205	227	-	14.4375	6.45e-06	0.192	ACGTCAGCCACGCGAGGGCCGCC
AT5G18560	ERF086	ERF	PeCER16	873	887	+	13.2969	6.46e-06	0.0275	caaacgtcgccgtag
AT1G75490	DREB2D	ERF	PeCER3	624	638	+	13.75	6.48e-06	0.0314	cgatcatcaccgcct
AT4G17785	MYB39	MYB	PeCER1	657	670	-	14.5781	6.48e-06	0.431	CAAAGTAGGTGAGT
AT3G12250	TGA6	bZIP	PeCER26	668	682	-	13.8906	6.49e-06	0.226	GGTGACGTTAGCAAT
AT4G38910	BPC5	BBR-BPC	PeCER15	668	697	+	-34.2025	6.5e-06	0.00586	agagaaagggaattgcaaagagacacatag
AT3G17730	anac057	NAC	PeCER16	257	273	-	14.6875	6.5e-06	0.215	TTCTTGTTACACAAGGA
AT4G01680	MYB55	MYB	PeCER13	234	247	+	14.5938	6.51e-06	0.105	ccgcccccaccatt
AT1G72360	HRE1	ERF	PeCER33	129	149	-	12.2344	6.51e-06	0.0227	GAGCCAGCGTCGCAACCGTCC
AT1G50640	ERF3	ERF	PeCER15	711	725	+	13.25	6.51e-06	0.0288	tgatggcggtgatga
AT1G18570	MYB51	MYB	PeCER1	648	668	+	14.5156	6.52e-06	0.149	gtttcatctactcacctactt
AT4G38910	BPC5	BBR-BPC	PeCER21	805	834	-	-34.2278	6.53e-06	0.00586	AGTATGAAGATGAGAGAGAATGCGAGACAG
AT1G19350	BZR2	BES1	PeCER20	183	193	-	15.0633	6.54e-06	0.137	CCCACGTGAGG
AT1G12630	ERF027	ERF	PeCER15	588	608	-	14.5938	6.54e-06	0.0576	TTCGTCGAATTCCGCCGCCAG
AT5G47230	ERF5	ERF	PeCER14	960	974	-	12.9219	6.54e-06	0.0209	GCCCCTCCGCCGTAC
AT1G72050	TFIIIA	C2H2	PeCER11	661	679	+	13.084	6.55e-06	0.00972	tctgctccaccttctcctt
AT1G72050	TFIIIA	C2H2	PeCER15	781	799	-	13.084	6.55e-06	0.00972	ACTCCACCAGCTCCGCCGC
AT2G43000	JUB1	NAC	PeCER33	78	97	-	14.2344	6.57e-06	0.0397	CTTCGTCGCACCACCGCCGA
AT2G43000	JUB1	NAC	PeCER33	98	117	-	14.2344	6.57e-06	0.0397	CGCCGCCGTGCCGCCGCCAG
AT5G25810	TINY	ERF	PeCER11	246	260	-	14.7812	6.58e-06	0.0706	TTCAACCGACACTTC
AT2G45410	LBD19	LBD	PeCER9	895	909	-	14.2344	6.58e-06	0.419	CCGGAGACCACGGGA
AT5G25390	SHN3	ERF	PeCER26	140	160	+	10.1739	6.59e-06	0.0118	cctgccgacgccacagtcttc
AT5G02460	DOF5.1	Dof	PeCER31	701	721	-	14.2656	6.61e-06	0.0615	AAAAAAGAAAAACTGAAAAAT
AT2G02820	MYB88	MYB	PeCER18	946	960	+	14.6719	6.61e-06	0.176	tcacaccgcgcctca
AT5G18450	DREB2G	ERF	PeCER25	69	83	-	13.625	6.61e-06	0.0336	TGTCGCAGTGGTGGT
AT1G68550	ERF118	ERF	PeCER33	79	93	-	13.0781	6.62e-06	0.0238	GTCGCACCACCGCCG
AT5G03790	ATHB-51	HD-ZIP	PeCER19	68	80	-	14.4154	6.63e-06	0.441	CTGAATTATTGCC
AT1G44830	ERF014	ERF	PeCER33	311	325	-	13.3594	6.66e-06	0.0319	CCTGAGCCGCCACCG
AT5G42520	BPC6	BBR-BPC	PeCER11	956	976	+	5.54795	6.66e-06	0.00852	cgctctccctctttctctccc
AT2G31230	ERF15	ERF	PeCER33	186	200	-	13.0156	6.66e-06	0.0304	TCCGACCACCGCCAC
AT5G61600	ERF104	ERF	PeCER3	622	640	+	12.5	6.67e-06	0.0199	cacgatcatcaccgccttg
AT1G49480	REM19	B3	PeCER2	603	617	+	14.5735	6.67e-06	0.017	gaaagaaaaaaagaa
AT1G51600	GATA28	GATA	PeCER6	855	873	+	9.90411	6.68e-06	0.22	caccctcctctccttcccc
AT1G36060	ERF055	ERF	PeCER15	777	790	+	14.6406	6.69e-06	0.0379	taaggcggcggagc
AT2G43000	JUB1	NAC	PeCER33	79	98	+	14.2031	6.7e-06	0.0397	cggcggtggtgcgacgaagc
AT3G49530	NAC062	NAC	PeCER17	617	631	+	15.0469	6.7e-06	0.243	cttaattgttaagca
AT3G20310	ERF7	ERF	PeCER15	745	765	-	13.2656	6.71e-06	0.0157	TCTCCTCCCCGTCCTCCTCCT
AT5G61600	ERF104	ERF	PeCER15	712	730	-	12.4844	6.71e-06	0.0199	CTTACTCATCACCGCCATC
AT3G25990	GT-4	Trihelix	PeCER20	672	692	-	11.7342	6.72e-06	0.217	AACCATGGCCAAGTGATATCG
AT3G25990	GT-4	Trihelix	PeCER29	672	692	-	11.7342	6.72e-06	0.217	AACCATGGCCAAGTGATATCG
AT5G18450	DREB2G	ERF	PeCER33	306	320	+	13.5938	6.73e-06	0.0336	gctcacggtggcggc
AT2G01930	BPC1	BBR-BPC	PeCER31	746	769	-	5.92188	6.74e-06	0.0053	AGAAGGGAGAGAGATAAAAGAAGT
AT4G17490	ERF6	ERF	PeCER23	547	567	-	10.4219	6.75e-06	0.0222	CCAAAAGAGCCGTCAGCACAG
AT1G49480	REM19	B3	PeCER8	286	300	-	14.5588	6.75e-06	0.017	GGAAAAAAAAAAAAC
AT1G53170	ERF8	ERF	PeCER26	140	154	+	13.3281	6.75e-06	0.0223	cctgccgacgccaca
AT5G58900	AT5G58900	MYB_related	PeCER12	409	423	+	14.25	6.77e-06	0.225	taaagataagattgg
AT1G72050	TFIIIA	C2H2	PeCER6	858	876	+	13.0252	6.77e-06	0.00982	cctcctctccttccccact
AT4G27950	CRF4	ERF	PeCER15	767	787	-	11.5882	6.78e-06	0.0166	CCGCCGCCTTATCTCCTTCCT
AT1G67260	TCP1	TCP	PeCER21	553	582	+	10.9747	6.78e-06	0.0541	tgtgggcgccaatggtaaccgacctgttgt
AT4G38000	DOF4.7	Dof	PeCER6	655	682	-	14.0781	6.79e-06	0.0614	GCTATCCATCCTTGCTTTTCTCTTTTTT
AT2G31220	BHLH10	bHLH	PeCER11	245	258	+	14.7344	6.79e-06	0.0874	agaagtgtcggttg
AT1G34370	STOP1	C2H2	PeCER15	706	720	-	13.9688	6.8e-06	0.296	ACCGCCATCAGTTCC
AT1G36060	ERF055	ERF	PeCER14	659	672	-	14.6094	6.81e-06	0.0379	GGTGTCGGTGAGTG
AT1G08320	TGA9	bZIP	PeCER21	322	332	-	14.1406	6.81e-06	0.227	GGTGACGTCAA
AT1G69690	TCP15	TCP	PeCER3	645	657	+	13.7656	6.81e-06	0.059	atgcgggtcccgt
AT5G44210	ERF9	ERF	PeCER33	98	118	+	12.3125	6.82e-06	0.0165	ctggcggcggcacggcggcgc
AT3G12250	TGA6	bZIP	PeCER21	321	335	+	13.7812	6.83e-06	0.226	tttgacgtcaccagt
AT5G64750	ABR1	ERF	PeCER33	154	172	+	13.2656	6.84e-06	0.0273	aggcggtcgcgcggcggcg
AT5G64750	ABR1	ERF	PeCER14	952	970	+	13.2656	6.84e-06	0.0273	ccgggactgtacggcggag
AT2G20110	AT2G20110	CPP	PeCER5	50	64	-	14.4118	6.85e-06	0.119	ATTTAAAATTTTAAA
AT2G45660	SOC1	MIKC_MADS	PeCER6	966	986	-	14.4348	6.86e-06	0.00875	TGTTTCCCTTTTTTTCCCCTC
AT1G44830	ERF014	ERF	PeCER14	656	670	+	13.2812	6.91e-06	0.0319	tctcactcaccgaca
AT1G49480	REM19	B3	PeCER16	38	52	-	14.5147	6.91e-06	0.017	GGAAGAAAAAAAACA
AT5G51990	DREB1D	ERF	PeCER26	140	152	-	14.9219	6.92e-06	0.218	TGGCGTCGGCAGG
AT4G38910	BPC5	BBR-BPC	PeCER5	447	476	+	-34.5316	6.92e-06	0.00601	agagagagagagagtggagcagtggagagt
AT2G01570	RGA	GRAS	PeCER31	746	765	-	14.0571	6.92e-06	0.0175	GGGAGAGAGATAAAAGAAGT
AT2G03340	WRKY3	WRKY	PeCER30	707	717	+	14.6719	6.92e-06	0.461	aaaggtcaaag
AT2G35700	ERF038	ERF	PeCER15	589	603	+	14.5312	6.93e-06	0.0572	tggcggcggaattcg
AT3G47600	MYB94	MYB	PeCER13	393	411	+	14.4688	6.94e-06	0.113	aattaggtggttgtaggtg
AT2G45660	SOC1	MIKC_MADS	PeCER31	761	781	+	14.4203	6.94e-06	0.00875	ctcccttctctcctgtttctt
AT5G16600	MYB43	MYB	PeCER31	346	358	+	14.7342	6.95e-06	0.139	agggttggtaaaa
AT4G38910	BPC5	BBR-BPC	PeCER11	956	985	-	-34.557	6.95e-06	0.00601	ACGAGTGGAGGGAGAGAAAGAGGGAGAGCG
AT2G01930	BPC1	BBR-BPC	PeCER24	805	828	-	5.82812	6.97e-06	0.00538	GAGAGAAGGAGAAGCAAAGAACGA
AT2G31220	BHLH10	bHLH	PeCER33	17	30	+	14.6875	6.99e-06	0.0874	gggggcggcggcgg
AT1G01250	ERF023	ERF	PeCER33	17	31	+	14.3438	7e-06	0.109	gggggcggcggcggc
AT3G57600	DREB2F	ERF	PeCER3	627	637	+	13.2969	7e-06	0.0341	tcatcaccgcc
AT3G57600	DREB2F	ERF	PeCER15	715	725	-	13.2969	7e-06	0.0341	TCATCACCGCC
AT3G10800	BZIP28	bZIP	PeCER28	734	748	-	14.5469	7.01e-06	0.464	GTTGATTACGTGGAA
AT2G01930	BPC1	BBR-BPC	PeCER11	965	988	-	5.8125	7.01e-06	0.00538	GCGACGAGTGGAGGGAGAGAAAGA
AT5G62940	DOF5.6	Dof	PeCER2	606	626	+	13.875	7.03e-06	0.121	agaaaaaaagaaaagaaaaga
AT1G13450	GT-1	Trihelix	PeCER29	678	696	-	14.2812	7.05e-06	0.232	CATCAACCATGGCCAAGTG
AT1G13450	GT-1	Trihelix	PeCER20	678	696	-	14.2812	7.05e-06	0.232	CATCAACCATGGCCAAGTG
AT3G46090	ZAT7	C2H2	PeCER26	979	991	+	12.2872	7.06e-06	0.452	ggacagtgtgcgg
AT1G77640	ERF013	ERF	PeCER15	578	598	+	13.8125	7.06e-06	0.055	gtcgtcaaaactggcggcgga
AT3G11440	ATMYB65	MYB	PeCER14	30	42	-	13.5156	7.07e-06	0.469	ACGGTAACCGACC
AT4G38910	BPC5	BBR-BPC	PeCER15	658	687	+	-34.6582	7.08e-06	0.00601	aaagaggaggagagaaagggaattgcaaag
AT5G13910	LEP	ERF	PeCER4	953	973	+	12.5469	7.09e-06	0.0163	gacagcgcctccaccctgtcc
AT4G38910	BPC5	BBR-BPC	PeCER2	958	987	+	-34.6709	7.09e-06	0.00601	gaggcgagagagtgagagagagaggagtga
AT5G42520	BPC6	BBR-BPC	PeCER11	948	968	+	5.35616	7.1e-06	0.0089	cattgtctcgctctccctctt
AT4G36160	ANAC076	NAC	PeCER34	109	123	+	14.5156	7.1e-06	0.236	cttgaccaacaagcc
AT1G51700	DOF1.7	Dof	PeCER25	525	545	-	13.7031	7.11e-06	0.115	ACAGACAAAAAGTGAATTAAG
AT1G16490	MYB58	MYB	PeCER31	345	359	+	14.5	7.13e-06	0.157	tagggttggtaaaaa
AT2G01930	BPC1	BBR-BPC	PeCER27	650	673	-	5.76562	7.13e-06	0.00541	GAGAAACAGAGCGAGGTGTGGATA
AT3G51080	GATA6	GATA	PeCER11	712	724	-	14.5781	7.14e-06	0.237	AAGATCTAGAACT
AT1G06180	ATMYB13	MYB	PeCER18	103	117	+	14.5312	7.14e-06	0.157	gtgtcgttaggtgag
AT1G06180	ATMYB13	MYB	PeCER29	751	765	+	14.5312	7.14e-06	0.157	tagttgtttggtgag
AT1G06180	ATMYB13	MYB	PeCER20	751	765	+	14.5312	7.14e-06	0.157	tagttgtttggtgag
AT5G25390	SHN3	ERF	PeCER15	578	598	-	9.98551	7.16e-06	0.0124	TCCGCCGCCAGTTTTGACGAC
AT5G25190	ERF003	ERF	PeCER33	258	276	+	12.9375	7.16e-06	0.0201	cgagggcggcggcgtgcgg
AT4G17490	ERF6	ERF	PeCER15	705	725	-	10.2344	7.18e-06	0.0223	TCATCACCGCCATCAGTTCCG
[truncated: 404 more rows]
