# Supplementary material for: Comprehensive Genome-Wide Identification and Expression Profiling of Eceriferum (CER) Gene Family in Passion Fruit (Passiflora edulis) Under Fusarium kyushuense and Drought Stress Conditions
Source: Front Plant Sci. 2022 Jun 27;13:898307. doi: 10.3389/fpls.2022.898307 (PMC9272567; doi:10.3389/fpls.2022.898307)
Supplement: Supplementary file 1 [file Data_Sheet_1.ZIP › Supplementary Materials/Supplementary Table S14a and S14b.xlsx]

## Sheet: Supplementary Table S14a
Supplementary Table S14a : The GO enrichment analysis of PeCER genes.
Class	GO_Name	GO_ID	GO_Level	P_value	EnrichmentScore	HitsGenesCountsInSelectedSet	HitsGenesCountsInBackground	AllGenesCountsInSelectedSet	AllGenesCountsInBackground	GenesOfSelectedSetInGOterm	corrected p-value(BH method)
molecular_function	molecular_function	GO:0003674	0	1	1	24	9933	24	9933	PeCER32,PeCER33,PeCER10,PeCER27,PeCER12,PeCER22,PeCER20,PeCER11,PeCER14,PeCER2,PeCER31,PeCER9,PeCER6,PeCER25,PeCER23,PeCER26,PeCER1,PeCER28,PeCER21,PeCER3,PeCER7,PeCER24,PeCER29,PeCER8,
molecular_function	catalytic activity	GO:0003824	2	3.69454e-06	1.6827	24	5903	24	9933	PeCER32,PeCER33,PeCER10,PeCER27,PeCER12,PeCER22,PeCER20,PeCER11,PeCER14,PeCER2,PeCER31,PeCER9,PeCER6,PeCER25,PeCER23,PeCER26,PeCER1,PeCER28,PeCER21,PeCER3,PeCER7,PeCER24,PeCER29,PeCER8,
molecular_function	oxidoreductase activity	GO:0016491	3	4.28297e-09	6.04828	14	958	24	9933	PeCER32,PeCER33,PeCER12,PeCER22,PeCER11,PeCER14,PeCER2,PeCER31,PeCER25,PeCER26,PeCER1,PeCER21,PeCER3,PeCER24,
molecular_function	transferase activity	GO:0016740	3	0.100872	1.55527	9	2395	24	9933	PeCER32,PeCER10,PeCER27,PeCER12,PeCER9,PeCER6,PeCER28,PeCER7,PeCER8,
molecular_function	fatty acid elongase activity	GO:0009922	7	1.11022e-16	289.712	7	10	24	9933	PeCER32,PeCER10,PeCER27,PeCER12,PeCER9,PeCER6,PeCER8,
molecular_function	fatty acid synthase activity	GO:0004312	6	4.41869e-14	125.962	7	23	24	9933	PeCER32,PeCER10,PeCER27,PeCER12,PeCER9,PeCER6,PeCER8,
molecular_function	acyltransferase activity	GO:0016746	4	4.95072e-07	13.538	7	214	24	9933	PeCER32,PeCER10,PeCER27,PeCER12,PeCER9,PeCER6,PeCER8,
molecular_function	acyltransferase activity, transferring groups other than amino-acyl groups	GO:0016747	5	2.82159e-07	14.7062	7	197	24	9933	PeCER32,PeCER10,PeCER27,PeCER12,PeCER9,PeCER6,PeCER8,
molecular_function	oxidoreductase activity, acting on paired donors, with incorporation or reduction of molecular oxygen	GO:0016705	4	0.00488421	5.66952	4	292	24	9933	PeCER33,PeCER11,PeCER31,PeCER1,
molecular_function	oxidoreductase activity, acting on paired donors, with oxidation of a pair of donors resulting in the reduction of molecular oxygen to two molecules of water	GO:0016717	5	1.23559e-07	248.325	3	5	24	9933	PeCER33,PeCER31,PeCER1,
molecular_function	ATP-dependent activity	GO:0140657	2	0.122224	2.43934	3	509	24	9933	PeCER20,PeCER23,PeCER29,
molecular_function	catalytic activity, acting on a protein	GO:0140096	3	0.949752	0.456564	2	1813	24	9933	PeCER28,PeCER7,
molecular_function	ATPase-coupled transmembrane transporter activity	GO:0042626	6	0.0798241	4.24487	2	195	24	9933	PeCER20,PeCER29,
molecular_function	ubiquitin conjugating enzyme binding	GO:0031624	6	0.000744287	48.6912	2	17	24	9933	PeCER28,PeCER7,
molecular_function	transmembrane transporter activity	GO:0022857	3	0.634212	0.951437	2	870	24	9933	PeCER20,PeCER29,
molecular_function	protein binding	GO:0005515	3	0.941235	0.473812	2	1747	24	9933	PeCER28,PeCER7,
molecular_function	ubiquitin-like protein transferase activity	GO:0019787	4	0.245223	2.10623	2	393	24	9933	PeCER28,PeCER7,
molecular_function	pyrophosphatase activity	GO:0016462	6	0.424988	1.39352	2	594	24	9933	PeCER20,PeCER29,
molecular_function	hydrolase activity	GO:0016787	3	0.984403	0.363367	2	2278	24	9933	PeCER20,PeCER29,
molecular_function	active transmembrane transporter activity	GO:0022804	4	0.198571	2.42742	2	341	24	9933	PeCER20,PeCER29,
molecular_function	nucleoside-triphosphatase activity	GO:0017111	7	0.39116	1.49144	2	555	24	9933	PeCER20,PeCER29,
molecular_function	transporter activity	GO:0005215	2	0.692637	0.856884	2	966	24	9933	PeCER20,PeCER29,
molecular_function	protease binding	GO:0002020	5	0.00249281	26.7016	2	31	24	9933	PeCER28,PeCER7,
molecular_function	ubiquitin-like protein conjugating enzyme binding	GO:0044390	5	0.00162255	33.11	2	25	24	9933	PeCER28,PeCER7,
molecular_function	primary active transmembrane transporter activity	GO:0015399	5	0.0958157	3.81452	2	217	24	9933	PeCER20,PeCER29,
molecular_function	ubiquitin-protein transferase activity	GO:0004842	5	0.228962	2.20733	2	375	24	9933	PeCER28,PeCER7,
molecular_function	binding	GO:0005488	2	0.999991	0.182364	2	4539	24	9933	PeCER28,PeCER7,
molecular_function	sterol desaturase activity	GO:0070704	5	1.67611e-05	275.917	2	3	24	9933	PeCER31,PeCER1,
molecular_function	hydrolase activity, acting on acid anhydrides	GO:0016817	4	0.436925	1.36143	2	608	24	9933	PeCER20,PeCER29,
molecular_function	hydrolase activity, acting on acid anhydrides, in phosphorus-containing anhydrides	GO:0016818	5	0.431824	1.375	2	602	24	9933	PeCER20,PeCER29,
molecular_function	ubiquitin-specific protease binding	GO:1990381	6	3.34726e-05	206.938	2	4	24	9933	PeCER28,PeCER7,
molecular_function	ATP hydrolysis activity	GO:0016887	8	0.309735	1.78394	2	464	24	9933	PeCER20,PeCER29,
molecular_function	C-5 sterol desaturase activity	GO:0000248	6	5.59528e-06	413.875	2	2	24	9933	PeCER31,PeCER1,
molecular_function	enzyme binding	GO:0019899	4	0.317894	1.75	2	473	24	9933	PeCER28,PeCER7,
molecular_function	oxidoreductase activity, acting on paired donors, with incorporation or reduction of molecular oxygen, NAD(P)H as one donor, and incorporation of one atom of oxygen	GO:0016709	5	0.371278	2.17829	1	190	24	9933	PeCER11,
molecular_function	monooxygenase activity	GO:0004497	4	0.496946	1.47812	1	280	24	9933	PeCER11,
molecular_function	CoA-ligase activity	GO:0016405	5	0.0541784	17.9946	1	23	24	9933	PeCER23,
molecular_function	very long-chain fatty acid-CoA ligase activity	GO:0031957	7	0.00963123	103.469	1	4	24	9933	PeCER23,
molecular_function	fatty acid ligase activity	GO:0015645	6	0.0379945	25.8672	1	16	24	9933	PeCER23,
molecular_function	ligase activity	GO:0016874	3	0.301103	2.81548	1	147	24	9933	PeCER23,
molecular_function	sphingolipid delta-4 desaturase activity	GO:0042284	6	0.00241619	413.875	1	1	24	9933	PeCER33,
molecular_function	ligase activity, forming carbon-sulfur bonds	GO:0016877	4	0.0835447	11.4965	1	36	24	9933	PeCER23,
molecular_function	acid-thiol ligase activity	GO:0016878	5	0.0633089	15.3287	1	27	24	9933	PeCER23,
molecular_function	long-chain fatty acid-CoA ligase activity	GO:0004467	7	0.0309775	31.8365	1	13	24	9933	PeCER23,
molecular_function	C-4 methylsterol oxidase activity	GO:0000254	6	0.00241619	413.875	1	1	24	9933	PeCER11,
cellular_component	cellular_component	GO:0005575	0	1	1	25	11476	25	11476	PeCER32,PeCER33,PeCER27,PeCER12,PeCER22,PeCER34,PeCER20,PeCER11,PeCER14,PeCER2,PeCER31,PeCER9,PeCER6,PeCER25,PeCER23,PeCER26,PeCER1,PeCER28,PeCER21,PeCER3,PeCER7,PeCER24,PeCER29,PeCER8,PeCER17,
cellular_component	cellular anatomical entity	GO:0110165	2	0.982699	1.0007	25	11468	25	11476	PeCER32,PeCER33,PeCER27,PeCER12,PeCER22,PeCER34,PeCER20,PeCER11,PeCER14,PeCER2,PeCER31,PeCER9,PeCER6,PeCER25,PeCER23,PeCER26,PeCER1,PeCER28,PeCER21,PeCER3,PeCER7,PeCER24,PeCER29,PeCER8,PeCER17,
cellular_component	obsolete cell part	GO:0044464	0	0.491642	1.02878	25	11155	25	11476	PeCER32,PeCER33,PeCER27,PeCER12,PeCER22,PeCER34,PeCER20,PeCER11,PeCER14,PeCER2,PeCER31,PeCER9,PeCER6,PeCER25,PeCER23,PeCER26,PeCER1,PeCER28,PeCER21,PeCER3,PeCER7,PeCER24,PeCER29,PeCER8,PeCER17,
cellular_component	obsolete cell	GO:0005623	0	0.491642	1.02878	25	11155	25	11476	PeCER32,PeCER33,PeCER27,PeCER12,PeCER22,PeCER34,PeCER20,PeCER11,PeCER14,PeCER2,PeCER31,PeCER9,PeCER6,PeCER25,PeCER23,PeCER26,PeCER1,PeCER28,PeCER21,PeCER3,PeCER7,PeCER24,PeCER29,PeCER8,PeCER17,
cellular_component	obsolete intracellular part	GO:0044424	0	0.186476	1.10473	23	9557	25	11476	PeCER32,PeCER33,PeCER27,PeCER12,PeCER22,PeCER34,PeCER11,PeCER14,PeCER2,PeCER31,PeCER9,PeCER6,PeCER25,PeCER23,PeCER26,PeCER1,PeCER28,PeCER21,PeCER3,PeCER7,PeCER24,PeCER8,PeCER17,
cellular_component	endoplasmic reticulum	GO:0005783	6	0	11.5261	23	916	25	11476	PeCER32,PeCER33,PeCER27,PeCER12,PeCER22,PeCER34,PeCER11,PeCER14,PeCER2,PeCER31,PeCER9,PeCER6,PeCER25,PeCER23,PeCER26,PeCER1,PeCER28,PeCER21,PeCER3,PeCER7,PeCER24,PeCER8,PeCER17,
cellular_component	endomembrane system	GO:0012505	3	1.11022e-16	5.73177	23	1842	25	11476	PeCER32,PeCER33,PeCER27,PeCER12,PeCER22,PeCER34,PeCER11,PeCER14,PeCER2,PeCER31,PeCER9,PeCER6,PeCER25,PeCER23,PeCER26,PeCER1,PeCER28,PeCER21,PeCER3,PeCER7,PeCER24,PeCER8,PeCER17,
cellular_component	organelle	GO:0043226	3	0.0230413	1.24901	23	8453	25	11476	PeCER32,PeCER33,PeCER27,PeCER12,PeCER22,PeCER34,PeCER11,PeCER14,PeCER2,PeCER31,PeCER9,PeCER6,PeCER25,PeCER23,PeCER26,PeCER1,PeCER28,PeCER21,PeCER3,PeCER7,PeCER24,PeCER8,PeCER17,
cellular_component	membrane-bounded organelle	GO:0043227	4	0.0123937	1.29149	23	8175	25	11476	PeCER32,PeCER33,PeCER27,PeCER12,PeCER22,PeCER34,PeCER11,PeCER14,PeCER2,PeCER31,PeCER9,PeCER6,PeCER25,PeCER23,PeCER26,PeCER1,PeCER28,PeCER21,PeCER3,PeCER7,PeCER24,PeCER8,PeCER17,
cellular_component	obsolete cytoplasmic part	GO:0044444	0	3.82892e-05	1.72262	23	6129	25	11476	PeCER32,PeCER33,PeCER27,PeCER12,PeCER22,PeCER34,PeCER11,PeCER14,PeCER2,PeCER31,PeCER9,PeCER6,PeCER25,PeCER23,PeCER26,PeCER1,PeCER28,PeCER21,PeCER3,PeCER7,PeCER24,PeCER8,PeCER17,
cellular_component	intracellular organelle	GO:0043229	4	0.0214007	1.25406	23	8419	25	11476	PeCER32,PeCER33,PeCER27,PeCER12,PeCER22,PeCER34,PeCER11,PeCER14,PeCER2,PeCER31,PeCER9,PeCER6,PeCER25,PeCER23,PeCER26,PeCER1,PeCER28,PeCER21,PeCER3,PeCER7,PeCER24,PeCER8,PeCER17,
cellular_component	intracellular membrane-bounded organelle	GO:0043231	5	0.0111972	1.29848	23	8131	25	11476	PeCER32,PeCER33,PeCER27,PeCER12,PeCER22,PeCER34,PeCER11,PeCER14,PeCER2,PeCER31,PeCER9,PeCER6,PeCER25,PeCER23,PeCER26,PeCER1,PeCER28,PeCER21,PeCER3,PeCER7,PeCER24,PeCER8,PeCER17,
cellular_component	cytoplasm	GO:0005737	3	0.0009018	1.47725	23	7147	25	11476	PeCER32,PeCER33,PeCER27,PeCER12,PeCER22,PeCER34,PeCER11,PeCER14,PeCER2,PeCER31,PeCER9,PeCER6,PeCER25,PeCER23,PeCER26,PeCER1,PeCER28,PeCER21,PeCER3,PeCER7,PeCER24,PeCER8,PeCER17,
cellular_component	intracellular anatomical structure	GO:0005622	3	0.198154	1.10036	23	9595	25	11476	PeCER32,PeCER33,PeCER27,PeCER12,PeCER22,PeCER34,PeCER11,PeCER14,PeCER2,PeCER31,PeCER9,PeCER6,PeCER25,PeCER23,PeCER26,PeCER1,PeCER28,PeCER21,PeCER3,PeCER7,PeCER24,PeCER8,PeCER17,
cellular_component	membrane	GO:0016020	3	6.31999e-05	1.97862	20	4640	25	11476	PeCER32,PeCER33,PeCER12,PeCER22,PeCER20,PeCER11,PeCER14,PeCER2,PeCER31,PeCER9,PeCER6,PeCER25,PeCER26,PeCER1,PeCER28,PeCER21,PeCER3,PeCER7,PeCER24,PeCER29,
cellular_component	obsolete membrane part	GO:0044425	0	1.22267e-11	5.69843	18	1450	25	11476	PeCER32,PeCER33,PeCER12,PeCER22,PeCER20,PeCER11,PeCER14,PeCER2,PeCER31,PeCER25,PeCER26,PeCER1,PeCER28,PeCER21,PeCER3,PeCER7,PeCER24,PeCER29,
cellular_component	obsolete organelle part	GO:0044422	0	0.00533273	1.73509	16	4233	25	11476	PeCER32,PeCER33,PeCER12,PeCER22,PeCER11,PeCER14,PeCER2,PeCER31,PeCER25,PeCER26,PeCER1,PeCER28,PeCER21,PeCER3,PeCER7,PeCER24,
cellular_component	endoplasmic reticulum subcompartment	GO:0098827	4	2.22045e-16	17.9138	16	410	25	11476	PeCER32,PeCER33,PeCER12,PeCER22,PeCER11,PeCER14,PeCER2,PeCER31,PeCER25,PeCER26,PeCER1,PeCER28,PeCER21,PeCER3,PeCER7,PeCER24,
cellular_component	obsolete endoplasmic reticulum part	GO:0044432	0	4.44089e-16	16.431	16	447	25	11476	PeCER32,PeCER33,PeCER12,PeCER22,PeCER11,PeCER14,PeCER2,PeCER31,PeCER25,PeCER26,PeCER1,PeCER28,PeCER21,PeCER3,PeCER7,PeCER24,
cellular_component	endoplasmic reticulum membrane	GO:0005789	5	1.11022e-16	18.0902	16	406	25	11476	PeCER32,PeCER33,PeCER12,PeCER22,PeCER11,PeCER14,PeCER2,PeCER31,PeCER25,PeCER26,PeCER1,PeCER28,PeCER21,PeCER3,PeCER7,PeCER24,
cellular_component	obsolete intracellular organelle part	GO:0044446	0	0.00503917	1.74374	16	4212	25	11476	PeCER32,PeCER33,PeCER12,PeCER22,PeCER11,PeCER14,PeCER2,PeCER31,PeCER25,PeCER26,PeCER1,PeCER28,PeCER21,PeCER3,PeCER7,PeCER24,
cellular_component	organelle subcompartment	GO:0031984	3	2.05789e-11	6.9816	16	1052	25	11476	PeCER32,PeCER33,PeCER12,PeCER22,PeCER11,PeCER14,PeCER2,PeCER31,PeCER25,PeCER26,PeCER1,PeCER28,PeCER21,PeCER3,PeCER7,PeCER24,
cellular_component	organelle membrane	GO:0031090	4	2.49207e-08	4.34594	16	1690	25	11476	PeCER32,PeCER33,PeCER12,PeCER22,PeCER11,PeCER14,PeCER2,PeCER31,PeCER25,PeCER26,PeCER1,PeCER28,PeCER21,PeCER3,PeCER7,PeCER24,
cellular_component	nuclear outer membrane-endoplasmic reticulum membrane network	GO:0042175	4	0	17.8268	16	412	25	11476	PeCER32,PeCER33,PeCER12,PeCER22,PeCER11,PeCER14,PeCER2,PeCER31,PeCER25,PeCER26,PeCER1,PeCER28,PeCER21,PeCER3,PeCER7,PeCER24,
cellular_component	cell periphery	GO:0071944	3	0.579548	0.996675	7	3224	25	11476	PeCER32,PeCER12,PeCER22,PeCER20,PeCER21,PeCER24,PeCER29,
cellular_component	plasma membrane	GO:0005886	4	0.403395	1.15544	7	2781	25	11476	PeCER32,PeCER12,PeCER22,PeCER20,PeCER21,PeCER24,PeCER29,
cellular_component	integral component of membrane	GO:0016021	4	0.00407442	3.76777	6	731	25	11476	PeCER32,PeCER12,PeCER20,PeCER28,PeCER7,PeCER29,
cellular_component	intrinsic component of membrane	GO:0031224	3	0.0112883	3.0501	6	903	25	11476	PeCER32,PeCER12,PeCER20,PeCER28,PeCER7,PeCER29,
cellular_component	intrinsic component of organelle membrane	GO:0031300	4	0.00101934	8.74362	4	210	25	11476	PeCER32,PeCER12,PeCER28,PeCER7,
cellular_component	integral component of organelle membrane	GO:0031301	5	0.000881961	9.0899	4	202	25	11476	PeCER32,PeCER12,PeCER28,PeCER7,
cellular_component	integral component of endoplasmic reticulum membrane	GO:0030176	6	0.000146577	14.5727	4	126	25	11476	PeCER32,PeCER12,PeCER28,PeCER7,
cellular_component	intrinsic component of endoplasmic reticulum membrane	GO:0031227	5	0.000170328	14.0165	4	131	25	11476	PeCER32,PeCER12,PeCER28,PeCER7,
cellular_component	fatty acid elongase complex	GO:0009923	5	4.55625e-06	459.04	2	2	25	11476	PeCER32,PeCER12,
cellular_component	catalytic complex	GO:1902494	3	0.498011	1.21279	2	757	25	11476	PeCER32,PeCER12,
cellular_component	transferase complex	GO:1990234	4	0.231498	2.19112	2	419	25	11476	PeCER32,PeCER12,
cellular_component	protein-containing complex	GO:0032991	2	0.959052	0.434697	2	2112	25	11476	PeCER32,PeCER12,
cellular_component	membrane protein complex	GO:0098796	3	0.175538	2.6306	2	349	25	11476	PeCER32,PeCER12,
cellular_component	endoplasmic reticulum protein-containing complex	GO:0140534	3	0.00897405	13.9103	2	66	25	11476	PeCER32,PeCER12,
cellular_component	Golgi apparatus	GO:0005794	6	0.816617	0.610426	1	752	25	11476	PeCER33,
biological_process	biological_process	GO:0008150	0	1	1	28	11484	28	11484	PeCER32,PeCER33,PeCER10,PeCER27,PeCER12,PeCER22,PeCER34,PeCER20,PeCER11,PeCER14,PeCER2,PeCER31,PeCER9,PeCER6,PeCER25,PeCER23,PeCER26,PeCER1,PeCER28,PeCER21,PeCER3,PeCER7,PeCER24,PeCER29,PeCER18,PeCER8,PeCER17,PeCER30,
biological_process	organic substance metabolic process	GO:0071704	3	0.00395797	1.36805	25	7495	28	11484	PeCER32,PeCER33,PeCER10,PeCER27,PeCER12,PeCER22,PeCER34,PeCER11,PeCER14,PeCER2,PeCER31,PeCER9,PeCER6,PeCER25,PeCER23,PeCER26,PeCER1,PeCER28,PeCER21,PeCER3,PeCER7,PeCER24,PeCER8,PeCER17,PeCER30,
biological_process	metabolic process	GO:0008152	2	0.0260983	1.24075	25	8264	28	11484	PeCER32,PeCER33,PeCER10,PeCER27,PeCER12,PeCER22,PeCER34,PeCER11,PeCER14,PeCER2,PeCER31,PeCER9,PeCER6,PeCER25,PeCER23,PeCER26,PeCER1,PeCER28,PeCER21,PeCER3,PeCER7,PeCER24,PeCER8,PeCER17,PeCER30,
biological_process	primary metabolic process	GO:0044238	3	0.164221	1.17823	20	6962	28	11484	PeCER32,PeCER33,PeCER12,PeCER22,PeCER34,PeCER11,PeCER14,PeCER2,PeCER31,PeCER25,PeCER23,PeCER26,PeCER1,PeCER28,PeCER21,PeCER3,PeCER7,PeCER24,PeCER17,PeCER30,
biological_process	cellular process	GO:0009987	2	0.996071	0.81088	20	10116	28	11484	PeCER32,PeCER33,PeCER10,PeCER27,PeCER12,PeCER22,PeCER34,PeCER20,PeCER11,PeCER9,PeCER6,PeCER23,PeCER28,PeCER21,PeCER7,PeCER24,PeCER29,PeCER8,PeCER17,PeCER30,
biological_process	lipid metabolic process	GO:0006629	4	0	10.0772	20	814	28	11484	PeCER32,PeCER33,PeCER12,PeCER22,PeCER34,PeCER11,PeCER14,PeCER2,PeCER31,PeCER25,PeCER23,PeCER26,PeCER1,PeCER28,PeCER21,PeCER3,PeCER7,PeCER24,PeCER17,PeCER30,
biological_process	organic substance biosynthetic process	GO:1901576	4	0.00105353	1.88475	18	3917	28	11484	PeCER32,PeCER33,PeCER10,PeCER27,PeCER12,PeCER22,PeCER11,PeCER31,PeCER9,PeCER6,PeCER23,PeCER1,PeCER28,PeCER21,PeCER7,PeCER24,PeCER8,PeCER30,
biological_process	biosynthetic process	GO:0009058	3	0.00165027	1.82196	18	4052	28	11484	PeCER32,PeCER33,PeCER10,PeCER27,PeCER12,PeCER22,PeCER11,PeCER31,PeCER9,PeCER6,PeCER23,PeCER1,PeCER28,PeCER21,PeCER7,PeCER24,PeCER8,PeCER30,
biological_process	cellular metabolic process	GO:0044237	3	0.841434	0.887395	16	7395	28	11484	PeCER32,PeCER33,PeCER10,PeCER27,PeCER12,PeCER22,PeCER34,PeCER11,PeCER23,PeCER28,PeCER21,PeCER7,PeCER24,PeCER8,PeCER17,PeCER30,
biological_process	obsolete oxidation-reduction process	GO:0055114	0	4.80907e-08	5.28243	14	1087	28	11484	PeCER32,PeCER33,PeCER12,PeCER22,PeCER11,PeCER14,PeCER2,PeCER31,PeCER25,PeCER26,PeCER1,PeCER21,PeCER3,PeCER24,
biological_process	cellular biosynthetic process	GO:0044249	4	0.190254	1.28639	12	3826	28	11484	PeCER32,PeCER33,PeCER10,PeCER27,PeCER12,PeCER22,PeCER28,PeCER21,PeCER7,PeCER24,PeCER8,PeCER30,
biological_process	response to stimulus	GO:0050896	2	0.863442	0.821481	11	5492	28	11484	PeCER33,PeCER10,PeCER27,PeCER20,PeCER9,PeCER6,PeCER28,PeCER7,PeCER29,PeCER18,PeCER8,
biological_process	response to abiotic stimulus	GO:0009628	3	0.00563928	2.22904	11	2024	28	11484	PeCER33,PeCER10,PeCER27,PeCER20,PeCER9,PeCER6,PeCER28,PeCER7,PeCER29,PeCER18,PeCER8,
biological_process	fatty acid derivative metabolic process	GO:1901568	4	1.77636e-15	50.6349	10	81	28	11484	PeCER32,PeCER12,PeCER22,PeCER9,PeCER6,PeCER23,PeCER28,PeCER21,PeCER7,PeCER24,
biological_process	fatty acid derivative biosynthetic process	GO:1901570	5	0	91.1429	10	45	28	11484	PeCER32,PeCER12,PeCER22,PeCER9,PeCER6,PeCER23,PeCER28,PeCER21,PeCER7,PeCER24,
biological_process	anatomical structure development	GO:0048856	3	0.157328	1.3922	10	2946	28	11484	PeCER32,PeCER33,PeCER12,PeCER22,PeCER9,PeCER6,PeCER28,PeCER21,PeCER7,PeCER24,
biological_process	cellular lipid metabolic process	GO:0044255	5	2.72953e-06	5.96138	10	688	28	11484	PeCER32,PeCER33,PeCER12,PeCER34,PeCER11,PeCER23,PeCER28,PeCER7,PeCER17,PeCER30,
biological_process	multicellular organismal process	GO:0032501	2	0.109909	1.49251	10	2748	28	11484	PeCER32,PeCER33,PeCER12,PeCER22,PeCER9,PeCER6,PeCER28,PeCER21,PeCER7,PeCER24,
biological_process	developmental process	GO:0032502	2	0.212662	1.30702	10	3138	28	11484	PeCER32,PeCER33,PeCER12,PeCER22,PeCER9,PeCER6,PeCER28,PeCER21,PeCER7,PeCER24,
biological_process	wax biosynthetic process	GO:0010025	6	1.11022e-16	100.035	10	41	28	11484	PeCER32,PeCER12,PeCER22,PeCER9,PeCER6,PeCER23,PeCER28,PeCER21,PeCER7,PeCER24,
biological_process	wax metabolic process	GO:0010166	5	0	93.2143	10	44	28	11484	PeCER32,PeCER12,PeCER22,PeCER9,PeCER6,PeCER23,PeCER28,PeCER21,PeCER7,PeCER24,
biological_process	lipid biosynthetic process	GO:0008610	5	1.83982e-06	7.32398	9	504	28	11484	PeCER32,PeCER33,PeCER12,PeCER11,PeCER31,PeCER1,PeCER28,PeCER7,PeCER30,
biological_process	multicellular organism development	GO:0007275	4	0.233952	1.3387	8	2451	28	11484	PeCER32,PeCER33,PeCER12,PeCER22,PeCER28,PeCER21,PeCER7,PeCER24,
biological_process	response to stress	GO:0006950	3	0.453726	1.09444	8	2998	28	11484	PeCER10,PeCER27,PeCER9,PeCER6,PeCER28,PeCER7,PeCER18,PeCER8,
biological_process	organic cyclic compound metabolic process	GO:1901360	4	0.857231	0.78365	8	4187	28	11484	PeCER10,PeCER27,PeCER11,PeCER31,PeCER1,PeCER28,PeCER7,PeCER8,
biological_process	organic cyclic compound biosynthetic process	GO:1901362	5	0.289443	1.26246	8	2599	28	11484	PeCER10,PeCER27,PeCER11,PeCER31,PeCER1,PeCER28,PeCER7,PeCER8,
biological_process	response to radiation	GO:0009314	4	0.00203802	3.72374	7	771	28	11484	PeCER33,PeCER10,PeCER27,PeCER9,PeCER6,PeCER18,PeCER8,
biological_process	response to light stimulus	GO:0009416	5	0.00149778	3.9275	7	731	28	11484	PeCER33,PeCER10,PeCER27,PeCER9,PeCER6,PeCER18,PeCER8,
biological_process	cellular developmental process	GO:0048869	3	0.0085927	2.87387	7	999	28	11484	PeCER32,PeCER12,PeCER22,PeCER9,PeCER6,PeCER21,PeCER24,
biological_process	cuticle development	GO:0042335	4	2.72549e-12	75.5526	7	38	28	11484	PeCER32,PeCER12,PeCER22,PeCER28,PeCER21,PeCER7,PeCER24,
biological_process	response to temperature stimulus	GO:0009266	4	0.00158702	4.5826	6	537	28	11484	PeCER10,PeCER27,PeCER9,PeCER6,PeCER18,PeCER8,
biological_process	response to cold	GO:0009409	5	0.000298763	6.29375	6	391	28	11484	PeCER10,PeCER27,PeCER9,PeCER6,PeCER18,PeCER8,
biological_process	reproduction	GO:0000003	2	0.348368	1.2841	5	1597	28	11484	PeCER22,PeCER9,PeCER6,PeCER21,PeCER24,
biological_process	secondary metabolite biosynthetic process	GO:0044550	4	0.000208093	8.91615	5	230	28	11484	PeCER10,PeCER27,PeCER28,PeCER7,PeCER8,
biological_process	monocarboxylic acid metabolic process	GO:0032787	7	0.00529348	4.31729	5	475	28	11484	PeCER32,PeCER12,PeCER34,PeCER23,PeCER17,
biological_process	cellular aromatic compound metabolic process	GO:0006725	4	0.987646	0.505351	5	4058	28	11484	PeCER10,PeCER27,PeCER28,PeCER7,PeCER8,
biological_process	suberin biosynthetic process	GO:0010345	7	4.16996e-08	50.0174	5	41	28	11484	PeCER10,PeCER27,PeCER28,PeCER7,PeCER8,
biological_process	nitrogen compound metabolic process	GO:0006807	3	0.999988	0.326755	5	6276	28	11484	PeCER32,PeCER33,PeCER12,PeCER28,PeCER7,
biological_process	small molecule metabolic process	GO:0044281	3	0.24814	1.47005	5	1395	28	11484	PeCER32,PeCER12,PeCER34,PeCER23,PeCER17,
biological_process	secondary metabolic process	GO:0019748	3	0.00106913	6.23317	5	329	28	11484	PeCER10,PeCER27,PeCER28,PeCER7,PeCER8,
biological_process	carboxylic acid metabolic process	GO:0019752	6	0.0576636	2.34367	5	875	28	11484	PeCER32,PeCER12,PeCER34,PeCER23,PeCER17,
biological_process	reproductive process	GO:0022414	2	0.344789	1.28976	5	1590	28	11484	PeCER22,PeCER9,PeCER6,PeCER21,PeCER24,
biological_process	oxoacid metabolic process	GO:0043436	5	0.0764246	2.16092	5	949	28	11484	PeCER32,PeCER12,PeCER34,PeCER23,PeCER17,
biological_process	developmental process involved in reproduction	GO:0003006	3	0.268295	1.42708	5	1437	28	11484	PeCER22,PeCER9,PeCER6,PeCER21,PeCER24,
biological_process	organic acid metabolic process	GO:0006082	4	0.0775263	2.15185	5	953	28	11484	PeCER32,PeCER12,PeCER34,PeCER23,PeCER17,
biological_process	cell differentiation	GO:0030154	4	0.0479648	2.46777	5	831	28	11484	PeCER32,PeCER12,PeCER22,PeCER21,PeCER24,
biological_process	organonitrogen compound metabolic process	GO:1901564	4	0.961523	0.578318	5	3546	28	11484	PeCER32,PeCER33,PeCER12,PeCER28,PeCER7,
biological_process	phenylpropanoid metabolic process	GO:0009698	5	1.4243e-05	15.6543	5	131	28	11484	PeCER10,PeCER27,PeCER28,PeCER7,PeCER8,
biological_process	phenylpropanoid biosynthetic process	GO:0009699	6	6.62824e-06	18.3099	5	112	28	11484	PeCER10,PeCER27,PeCER28,PeCER7,PeCER8,
biological_process	fatty acid metabolic process	GO:0006631	8	0.00023923	8.6528	5	237	28	11484	PeCER32,PeCER12,PeCER34,PeCER23,PeCER17,
biological_process	aromatic compound biosynthetic process	GO:0019438	5	0.758285	0.822919	5	2492	28	11484	PeCER10,PeCER27,PeCER28,PeCER7,PeCER8,
biological_process	obsolete multi-organism process	GO:0051704	0	0.282956	1.3979	5	1467	28	11484	PeCER22,PeCER9,PeCER6,PeCER21,PeCER24,
biological_process	very long-chain fatty acid metabolic process	GO:0000038	9	5.55989e-07	58.5918	4	28	28	11484	PeCER32,PeCER12,PeCER34,PeCER17,
biological_process	cellular component organization or biogenesis	GO:0071840	3	0.945519	0.570634	4	2875	28	11484	PeCER32,PeCER12,PeCER9,PeCER6,
biological_process	cellular component organization	GO:0016043	4	0.903599	0.635388	4	2582	28	11484	PeCER32,PeCER12,PeCER9,PeCER6,
biological_process	cellular component morphogenesis	GO:0032989	5	0.0196218	3.80643	4	431	28	11484	PeCER32,PeCER12,PeCER9,PeCER6,
biological_process	cell morphogenesis	GO:0000902	4	0.020845	3.73706	4	439	28	11484	PeCER32,PeCER12,PeCER9,PeCER6,
biological_process	anatomical structure morphogenesis	GO:0009653	3	0.276326	1.49551	4	1097	28	11484	PeCER32,PeCER12,PeCER9,PeCER6,
biological_process	sphingolipid metabolic process	GO:0006665	7	8.06377e-05	35.1551	3	35	28	11484	PeCER32,PeCER33,PeCER12,
biological_process	steroid metabolic process	GO:0008202	5	0.00301259	10.2536	3	120	28	11484	PeCER11,PeCER31,PeCER1,
biological_process	steroid biosynthetic process	GO:0006694	6	0.000512456	18.9297	3	65	28	11484	PeCER11,PeCER31,PeCER1,
biological_process	organic hydroxy compound biosynthetic process	GO:1901617	5	0.0118798	6.24583	3	197	28	11484	PeCER11,PeCER31,PeCER1,
biological_process	organic hydroxy compound metabolic process	GO:1901615	4	0.0524037	3.51551	3	350	28	11484	PeCER11,PeCER31,PeCER1,
biological_process	isoprenoid metabolic process	GO:0006720	6	0.0173492	5.42039	3	227	28	11484	PeCER28,PeCER7,PeCER30,
biological_process	cuticle hydrocarbon biosynthetic process	GO:0006723	6	1.29816e-08	410.143	3	3	28	11484	PeCER22,PeCER21,PeCER24,
biological_process	gametophyte development	GO:0048229	5	0.0761763	3.00838	3	409	28	11484	PeCER22,PeCER21,PeCER24,
biological_process	male gamete generation	GO:0048232	5	0.000749443	16.6274	3	74	28	11484	PeCER22,PeCER21,PeCER24,
biological_process	pollen sperm cell differentiation	GO:0048235	5	3.25075e-05	47.3242	3	26	28	11484	PeCER22,PeCER21,PeCER24,
biological_process	isoprenoid biosynthetic process	GO:0008299	7	0.00847942	7.07143	3	174	28	11484	PeCER28,PeCER7,PeCER30,
biological_process	gamete generation	GO:0007276	4	0.00174101	12.4286	3	99	28	11484	PeCER22,PeCER21,PeCER24,
biological_process	multi-organism reproductive process	GO:0044703	3	0.011083	6.40848	3	192	28	11484	PeCER22,PeCER21,PeCER24,
biological_process	macromolecule metabolic process	GO:0043170	4	0.999999	0.210943	3	5833	28	11484	PeCER23,PeCER28,PeCER7,
biological_process	multicellular organism reproduction	GO:0032504	3	0.0152054	5.69643	3	216	28	11484	PeCER22,PeCER21,PeCER24,
biological_process	sterol metabolic process	GO:0016125	6	0.000975214	15.1905	3	81	28	11484	PeCER11,PeCER31,PeCER1,
biological_process	sterol biosynthetic process	GO:0016126	7	3.25075e-05	47.3242	3	26	28	11484	PeCER11,PeCER31,PeCER1,
biological_process	microgametogenesis	GO:0055046	3	0.000183698	26.7484	3	46	28	11484	PeCER22,PeCER21,PeCER24,
biological_process	response to osmotic stress	GO:0006970	4	0.218322	1.85306	3	664	28	11484	PeCER10,PeCER27,PeCER8,
biological_process	pollen development	GO:0009555	6	0.0436478	3.78593	3	325	28	11484	PeCER22,PeCER21,PeCER24,
biological_process	macromolecule biosynthetic process	GO:0009059	5	0.978849	0.444519	3	2768	28	11484	PeCER23,PeCER28,PeCER7,
biological_process	response to wounding	GO:0009611	4	0.0410181	3.88148	3	317	28	11484	PeCER10,PeCER27,PeCER8,
biological_process	cellular process involved in reproduction in multicellular organism	GO:0022412	3	0.00164191	12.6848	3	97	28	11484	PeCER22,PeCER21,PeCER24,
biological_process	cutin biosynthetic process	GO:0010143	6	5.57435e-05	39.6912	3	31	28	11484	PeCER23,PeCER28,PeCER7,
biological_process	cellular alkane metabolic process	GO:0043446	5	4.51396e-07	175.776	3	7	28	11484	PeCER22,PeCER21,PeCER24,
biological_process	alkane biosynthetic process	GO:0043447	6	4.51396e-07	175.776	3	7	28	11484	PeCER22,PeCER21,PeCER24,
biological_process	hydrocarbon biosynthetic process	GO:0120251	5	0.000424999	20.171	3	61	28	11484	PeCER22,PeCER21,PeCER24,
biological_process	hydrocarbon metabolic process	GO:0120252	4	0.000691761	17.0893	3	72	28	11484	PeCER22,PeCER21,PeCER24,
biological_process	multicellular organismal reproductive process	GO:0048609	3	0.0122076	6.18306	3	199	28	11484	PeCER22,PeCER21,PeCER24,
biological_process	sexual reproduction	GO:0019953	4	0.00944314	6.79795	3	181	28	11484	PeCER22,PeCER21,PeCER24,
biological_process	membrane lipid metabolic process	GO:0006643	6	0.00119975	14.1429	3	87	28	11484	PeCER32,PeCER33,PeCER12,
biological_process	plant epidermis morphogenesis	GO:0090626	4	0.0205381	9.01413	2	91	28	11484	PeCER32,PeCER12,
biological_process	response to organonitrogen compound	GO:0010243	5	0.156788	2.82857	2	290	28	11484	PeCER28,PeCER7,
biological_process	cellular response to stimulus	GO:0051716	3	0.998266	0.265551	2	3089	28	11484	PeCER28,PeCER7,
biological_process	anatomical structure formation involved in morphogenesis	GO:0048646	3	0.186384	2.53175	2	324	28	11484	PeCER32,PeCER12,
biological_process	organic substance catabolic process	GO:1901575	4	0.741844	0.77826	2	1054	28	11484	PeCER28,PeCER7,
biological_process	establishment of localization	GO:0051234	3	0.963083	0.421524	2	1946	28	11484	PeCER20,PeCER29,
biological_process	cellular component biogenesis	GO:0044085	4	0.818012	0.666357	2	1231	28	11484	PeCER32,PeCER12,
biological_process	positive regulation of molecular function	GO:0044093	4	0.117802	3.37566	2	243	28	11484	PeCER28,PeCER7,
biological_process	growth	GO:0040007	2	0.539111	1.12368	2	730	28	11484	PeCER9,PeCER6,
biological_process	positive regulation of catalytic activity	GO:0043085	5	0.0742486	4.43398	2	185	28	11484	PeCER28,PeCER7,
biological_process	response to acid chemical	GO:0001101	4	0.805453	0.684713	2	1198	28	11484	PeCER28,PeCER7,
biological_process	cellular component assembly	GO:0022607	5	0.621018	0.970752	2	845	28	11484	PeCER32,PeCER12,
biological_process	protein metabolic process	GO:0019538	5	0.995339	0.299047	2	2743	28	11484	PeCER28,PeCER7,
biological_process	unidimensional cell growth	GO:0009826	5	0.163665	2.75264	2	298	28	11484	PeCER9,PeCER6,
biological_process	regulation of biological process	GO:0050789	3	0.99999	0.177168	2	4630	28	11484	PeCER28,PeCER7,
biological_process	regulation of catalytic activity	GO:0050790	4	0.231236	2.19328	2	374	28	11484	PeCER28,PeCER7,
biological_process	modification-dependent macromolecule catabolic process	GO:0043632	7	0.215857	2.29772	2	357	28	11484	PeCER28,PeCER7,
biological_process	pollination	GO:0009856	3	0.0930228	3.88761	2	211	28	11484	PeCER9,PeCER6,
biological_process	monocarboxylic acid biosynthetic process	GO:0072330	8	0.117802	3.37566	2	243	28	11484	PeCER32,PeCER12,
biological_process	regulation of oxidoreductase activity	GO:0051341	5	0.0004398	63.0989	2	13	28	11484	PeCER28,PeCER7,
biological_process	developmental growth involved in morphogenesis	GO:0060560	4	0.211356	2.33036	2	352	28	11484	PeCER9,PeCER6,
biological_process	ERAD pathway	GO:0036503	9	0.00362187	22.1699	2	37	28	11484	PeCER28,PeCER7,
biological_process	response to oxygen-containing compound	GO:1901700	4	0.936368	0.478301	2	1715	28	11484	PeCER28,PeCER7,
biological_process	positive regulation of oxidoreductase activity	GO:0051353	6	0.000159073	102.536	2	8	28	11484	PeCER28,PeCER7,
biological_process	proteasome-mediated ubiquitin-dependent protein catabolic process	GO:0043161	10	0.139045	3.04939	2	269	28	11484	PeCER28,PeCER7,
biological_process	transport	GO:0006810	4	0.959164	0.430822	2	1904	28	11484	PeCER20,PeCER29,
biological_process	response to nitrogen compound	GO:1901698	4	0.336125	1.67748	2	489	28	11484	PeCER28,PeCER7,
biological_process	tissue development	GO:0009888	4	0.579648	1.04495	2	785	28	11484	PeCER32,PeCER12,
biological_process	response to endoplasmic reticulum stress	GO:0034976	5	0.0131888	11.3929	2	72	28	11484	PeCER28,PeCER7,
biological_process	multi-multicellular organism process	GO:0044706	3	0.0930228	3.88761	2	211	28	11484	PeCER9,PeCER6,
biological_process	positive regulation of metabolic process	GO:0009893	5	0.621682	0.969605	2	846	28	11484	PeCER28,PeCER7,
biological_process	cellular component assembly involved in morphogenesis	GO:0010927	6	0.0108458	12.6198	2	65	28	11484	PeCER32,PeCER12,
biological_process	cell growth	GO:0016049	3	0.293327	1.85585	2	442	28	11484	PeCER9,PeCER6,
biological_process	organic acid biosynthetic process	GO:0016053	5	0.317966	1.74901	2	469	28	11484	PeCER32,PeCER12,
biological_process	protein ubiquitination	GO:0016567	10	0.258569	2.03041	2	404	28	11484	PeCER28,PeCER7,
biological_process	protein modification by small protein conjugation	GO:0032446	9	0.281435	1.91209	2	429	28	11484	PeCER28,PeCER7,
biological_process	response to water deprivation	GO:0009414	6	0.253089	2.06102	2	398	28	11484	PeCER28,PeCER7,
biological_process	response to water	GO:0009415	5	0.259483	2.0254	2	405	28	11484	PeCER28,PeCER7,
biological_process	protein polyubiquitination	GO:0000209	11	0.0180662	9.65042	2	85	28	11484	PeCER28,PeCER7,
biological_process	cellular catabolic process	GO:0044248	4	0.735351	0.787979	2	1041	28	11484	PeCER28,PeCER7,
biological_process	cellular protein catabolic process	GO:0044257	7	0.288754	1.87708	2	437	28	11484	PeCER28,PeCER7,
biological_process	ubiquitin-dependent ERAD pathway	GO:0030433	11	0.00179694	31.5495	2	26	28	11484	PeCER28,PeCER7,
biological_process	pollen tube development	GO:0048868	4	0.0634086	4.85376	2	169	28	11484	PeCER9,PeCER6,
biological_process	cellular macromolecule metabolic process	GO:0044260	5	0.999991	0.175612	2	4671	28	11484	PeCER28,PeCER7,
biological_process	cellular macromolecule catabolic process	GO:0044265	6	0.423772	1.39504	2	588	28	11484	PeCER28,PeCER7,
biological_process	cellular protein metabolic process	GO:0044267	6	0.988923	0.338541	2	2423	28	11484	PeCER28,PeCER7,
biological_process	response to chemical	GO:0042221	3	0.998886	0.253331	2	3238	28	11484	PeCER28,PeCER7,
biological_process	small molecule biosynthetic process	GO:0044283	4	0.466836	1.2837	2	639	28	11484	PeCER32,PeCER12,
biological_process	proteasomal protein catabolic process	GO:0010498	8	0.154225	2.85814	2	287	28	11484	PeCER28,PeCER7,
biological_process	very long-chain fatty acid biosynthetic process	GO:0042761	10	0.00140518	35.6646	2	23	28	11484	PeCER32,PeCER12,
biological_process	cellular response to stress	GO:0033554	4	0.780747	0.720813	2	1138	28	11484	PeCER28,PeCER7,
biological_process	regulation of metabolic process	GO:0019222	4	0.995866	0.294431	2	2786	28	11484	PeCER28,PeCER7,
biological_process	protein K48-linked ubiquitination	GO:0070936	12	8.54753e-05	136.714	2	6	28	11484	PeCER28,PeCER7,
biological_process	fatty acid elongation	GO:0030497	10	0.000590255	54.6857	2	15	28	11484	PeCER32,PeCER12,
biological_process	regulation of hydroxymethylglutaryl-CoA reductase (NADPH) activity	GO:2001215	6	5.73289e-06	410.143	2	2	28	11484	PeCER28,PeCER7,
biological_process	response to karrikin	GO:0080167	4	0.031215	7.19549	2	114	28	11484	PeCER20,PeCER29,
biological_process	trichome differentiation	GO:0010026	5	0.0192852	9.32143	2	88	28	11484	PeCER32,PeCER12,
biological_process	transmembrane transport	GO:0055085	5	0.709692	0.826901	2	992	28	11484	PeCER20,PeCER29,
biological_process	response to organic substance	GO:0010033	4	0.976971	0.38367	2	2138	28	11484	PeCER28,PeCER7,
biological_process	response to inorganic substance	GO:0010035	4	0.716684	0.816205	2	1005	28	11484	PeCER28,PeCER7,
biological_process	carboxylic acid biosynthetic process	GO:0046394	7	0.309766	1.78323	2	460	28	11484	PeCER32,PeCER12,
biological_process	cellular protein modification process	GO:0006464	7	0.943579	0.464225	2	1767	28	11484	PeCER28,PeCER7,
biological_process	trichome papilla formation	GO:1905499	7	5.73289e-06	410.143	2	2	28	11484	PeCER32,PeCER12,
biological_process	cell projection organization	GO:0030030	5	0.0240409	8.28571	2	99	28	11484	PeCER32,PeCER12,
biological_process	cell projection assembly	GO:0030031	6	0.00678939	16.084	2	51	28	11484	PeCER32,PeCER12,
biological_process	cell development	GO:0048468	4	0.321606	1.73422	2	473	28	11484	PeCER32,PeCER12,
biological_process	catabolic process	GO:0009056	3	0.79668	0.697522	2	1176	28	11484	PeCER28,PeCER7,
biological_process	macromolecule catabolic process	GO:0009057	5	0.511267	1.18197	2	694	28	11484	PeCER28,PeCER7,
biological_process	trichome morphogenesis	GO:0010090	6	0.011168	12.4286	2	66	28	11484	PeCER32,PeCER12,
biological_process	trichome branching	GO:0010091	6	0.00288872	24.8571	2	33	28	11484	PeCER32,PeCER12,
biological_process	proteolysis	GO:0006508	6	0.599328	1.00896	2	813	28	11484	PeCER28,PeCER7,
biological_process	ubiquitin-dependent protein catabolic process	GO:0006511	9	0.205969	2.37077	2	346	28	11484	PeCER28,PeCER7,
biological_process	protein modification process	GO:0036211	6	0.943579	0.464225	2	1767	28	11484	PeCER28,PeCER7,
biological_process	positive regulation of biological process	GO:0048518	4	0.884803	0.566105	2	1449	28	11484	PeCER28,PeCER7,
biological_process	cell morphogenesis involved in differentiation	GO:0000904	5	0.139045	3.04939	2	269	28	11484	PeCER32,PeCER12,
biological_process	proteolysis involved in cellular protein catabolic process	GO:0051603	7	0.277775	1.93008	2	425	28	11484	PeCER28,PeCER7,
biological_process	macromolecule modification	GO:0043412	5	0.984542	0.357423	2	2295	28	11484	PeCER28,PeCER7,
biological_process	plant epidermis development	GO:0090558	5	0.119404	3.3481	2	245	28	11484	PeCER32,PeCER12,
biological_process	developmental growth	GO:0048589	3	0.346065	1.64057	2	500	28	11484	PeCER9,PeCER6,
biological_process	protein catabolic process	GO:0030163	6	0.34967	1.62755	2	504	28	11484	PeCER28,PeCER7,
biological_process	positive regulation of hydroxymethylglutaryl-CoA reductase (NADPH) activity	GO:1900490	7	5.73289e-06	410.143	2	2	28	11484	PeCER28,PeCER7,
biological_process	organonitrogen compound catabolic process	GO:1901565	5	0.466008	1.28571	2	638	28	11484	PeCER28,PeCER7,
biological_process	modification-dependent protein catabolic process	GO:0019941	8	0.207763	2.35714	2	348	28	11484	PeCER28,PeCER7,
biological_process	fatty acid biosynthetic process	GO:0006633	9	0.0254137	8.04202	2	102	28	11484	PeCER32,PeCER12,
biological_process	localization	GO:0051179	2	0.976971	0.38367	2	2138	28	11484	PeCER20,PeCER29,
biological_process	biological regulation	GO:0065007	2	0.999999	0.157113	2	5221	28	11484	PeCER28,PeCER7,
biological_process	regulation of molecular function	GO:0065009	3	0.316145	1.7565	2	467	28	11484	PeCER28,PeCER7,
biological_process	protein modification by small protein conjugation or removal	GO:0070647	8	0.314323	1.76406	2	465	28	11484	PeCER28,PeCER7,
biological_process	lipid modification	GO:0030258	6	0.304849	2.77124	1	148	28	11484	PeCER11,
biological_process	post-embryonic development	GO:0009791	3	0.983171	0.263419	1	1557	28	11484	PeCER33,
biological_process	terpenoid metabolic process	GO:0006721	7	0.391942	2.03041	1	202	28	11484	PeCER30,
biological_process	pigment biosynthetic process	GO:0046148	4	0.251389	3.47579	1	118	28	11484	PeCER30,
biological_process	lipid oxidation	GO:0034440	7	0.175938	5.19168	1	79	28	11484	PeCER11,
biological_process	long-chain fatty acid metabolic process	GO:0001676	9	0.0820086	11.7184	1	35	28	11484	PeCER23,
biological_process	4,4-dimethyl-9beta,19-cyclopropylsterol oxidation	GO:0080064	8	0.00243817	410.143	1	1	28	11484	PeCER11,
biological_process	tetraterpenoid metabolic process	GO:0016108	8	0.0797582	12.063	1	34	28	11484	PeCER30,
biological_process	tetraterpenoid biosynthetic process	GO:0016109	9	0.063856	15.1905	1	27	28	11484	PeCER30,
biological_process	terpenoid biosynthetic process	GO:0016114	8	0.301402	2.8092	1	146	28	11484	PeCER30,
biological_process	carotenoid metabolic process	GO:0016116	9	0.0797582	12.063	1	34	28	11484	PeCER30,
biological_process	carotenoid biosynthetic process	GO:0016117	10	0.063856	15.1905	1	27	28	11484	PeCER30,
biological_process	xanthophyll metabolic process	GO:0016122	10	0.0406781	24.1261	1	17	28	11484	PeCER30,
biological_process	xanthophyll biosynthetic process	GO:0016123	11	0.0288826	34.1786	1	12	28	11484	PeCER30,
biological_process	membrane lipid biosynthetic process	GO:0046467	7	0.161641	5.69643	1	72	28	11484	PeCER33,
biological_process	ammonium ion metabolic process	GO:0097164	4	0.0864934	11.0849	1	37	28	11484	PeCER33,
biological_process	response to red or far red light	GO:0009639	6	0.385869	2.07143	1	198	28	11484	PeCER33,
biological_process	photomorphogenesis	GO:0009640	7	0.153365	6.03151	1	68	28	11484	PeCER33,
biological_process	sphingoid metabolic process	GO:0046519	8	0.0288826	34.1786	1	12	28	11484	PeCER33,
biological_process	sphingoid biosynthetic process	GO:0046520	9	0.0217383	45.5714	1	9	28	11484	PeCER33,
biological_process	sphingolipid biosynthetic process	GO:0030148	8	0.0569599	17.0893	1	24	28	11484	PeCER33,
biological_process	pigment metabolic process	GO:0042440	3	0.304849	2.77124	1	148	28	11484	PeCER30,
biological_process	organonitrogen compound biosynthetic process	GO:1901566	5	0.932717	0.38913	1	1054	28	11484	PeCER33,

## Sheet: Supplementary Table S14b
Supplementary Table S14b: The GO highly enriched analysis of PeCER genes.
Class	GO_Name	GO_ID	GO_Level	P_value	EnrichmentScore	HitsGenesCountsInSelectedSet	HitsGenesCountsInBackground	AllGenesCountsInSelectedSet	AllGenesCountsInBackground	Genes Of SelectedSetInGOterm	corrected p-value(BH method)
Biological process	organic substance metabolic process	GO:0071704	3	0.00395797	1.36805	25	7495	28	11484	PeCER32,PeCER33,PeCER10,PeCER27,PeCER12,PeCER22,PeCER34,PeCER11,PeCER14,PeCER2,PeCER31,PeCER9,PeCER6,PeCER25,PeCER23,PeCER26,PeCER1,PeCER28,PeCER21,PeCER3,PeCER7,PeCER24,PeCER8,PeCER17,PeCER30,	0.015223
Biological process	metabolic process	GO:0008152	2	0.0260983	1.24075	25	8264	28	11484	PeCER32,PeCER33,PeCER10,PeCER27,PeCER12,PeCER22,PeCER34,PeCER11,PeCER14,PeCER2,PeCER31,PeCER9,PeCER6,PeCER25,PeCER23,PeCER26,PeCER1,PeCER28,PeCER21,PeCER3,PeCER7,PeCER24,PeCER8,PeCER17,PeCER30,	0.0695954
Molecular function	catalytic activity	GO:0003824	2	3.69454e-06	1.6827	24	5903	24	9933	PeCER32,PeCER33,PeCER10,PeCER27,PeCER12,PeCER22,PeCER20,PeCER11,PeCER14,PeCER2,PeCER31,PeCER9,PeCER6,PeCER25,PeCER23,PeCER26,PeCER1,PeCER28,PeCER21,PeCER3,PeCER7,PeCER24,PeCER29,PeCER8,	2.37506e-05
Cellular component	endoplasmic reticulum	GO:0005783	6	0	11.5261	23	916	25	11476	PeCER32,PeCER33,PeCER27,PeCER12,PeCER22,PeCER34,PeCER11,PeCER14,PeCER2,PeCER31,PeCER9,PeCER6,PeCER25,PeCER23,PeCER26,PeCER1,PeCER28,PeCER21,PeCER3,PeCER7,PeCER24,PeCER8,PeCER17,	0
Cellular component	endomembrane system	GO:0012505	3	1.11022e-16	5.73177	23	1842	25	11476	PeCER32,PeCER33,PeCER27,PeCER12,PeCER22,PeCER34,PeCER11,PeCER14,PeCER2,PeCER31,PeCER9,PeCER6,PeCER25,PeCER23,PeCER26,PeCER1,PeCER28,PeCER21,PeCER3,PeCER7,PeCER24,PeCER8,PeCER17,	1.44329e-15
Cellular component	obsolete cytoplasmic part	GO:0044444	0	3.82892e-05	1.72262	23	6129	25	11476	PeCER32,PeCER33,PeCER27,PeCER12,PeCER22,PeCER34,PeCER11,PeCER14,PeCER2,PeCER31,PeCER9,PeCER6,PeCER25,PeCER23,PeCER26,PeCER1,PeCER28,PeCER21,PeCER3,PeCER7,PeCER24,PeCER8,PeCER17,	0.000135753
Cellular component	cytoplasm	GO:0005737	3	0.0009018	1.47725	23	7147	25	11476	PeCER32,PeCER33,PeCER27,PeCER12,PeCER22,PeCER34,PeCER11,PeCER14,PeCER2,PeCER31,PeCER9,PeCER6,PeCER25,PeCER23,PeCER26,PeCER1,PeCER28,PeCER21,PeCER3,PeCER7,PeCER24,PeCER8,PeCER17,	0.00219814
Cellular component	intracellular membrane-bounded organelle	GO:0043231	5	0.0111972	1.29848	23	8131	25	11476	PeCER32,PeCER33,PeCER27,PeCER12,PeCER22,PeCER34,PeCER11,PeCER14,PeCER2,PeCER31,PeCER9,PeCER6,PeCER25,PeCER23,PeCER26,PeCER1,PeCER28,PeCER21,PeCER3,PeCER7,PeCER24,PeCER8,PeCER17,	0.0198496
Cellular component	membrane-bounded organelle	GO:0043227	4	0.0123937	1.29149	23	8175	25	11476	PeCER32,PeCER33,PeCER27,PeCER12,PeCER22,PeCER34,PeCER11,PeCER14,PeCER2,PeCER31,PeCER9,PeCER6,PeCER25,PeCER23,PeCER26,PeCER1,PeCER28,PeCER21,PeCER3,PeCER7,PeCER24,PeCER8,PeCER17,	0.0201398
Cellular component	intracellular organelle	GO:0043229	4	0.0214007	1.25406	23	8419	25	11476	PeCER32,PeCER33,PeCER27,PeCER12,PeCER22,PeCER34,PeCER11,PeCER14,PeCER2,PeCER31,PeCER9,PeCER6,PeCER25,PeCER23,PeCER26,PeCER1,PeCER28,PeCER21,PeCER3,PeCER7,PeCER24,PeCER8,PeCER17,	0.0333851
Cellular component	organelle	GO:0043226	3	0.0230413	1.24901	23	8453	25	11476	PeCER32,PeCER33,PeCER27,PeCER12,PeCER22,PeCER34,PeCER11,PeCER14,PeCER2,PeCER31,PeCER9,PeCER6,PeCER25,PeCER23,PeCER26,PeCER1,PeCER28,PeCER21,PeCER3,PeCER7,PeCER24,PeCER8,PeCER17,	0.0345619
Cellular component	membrane	GO:0016020	3	6.31999e-05	1.97862	20	4640	25	11476	PeCER32,PeCER33,PeCER12,PeCER22,PeCER20,PeCER11,PeCER14,PeCER2,PeCER31,PeCER9,PeCER6,PeCER25,PeCER26,PeCER1,PeCER28,PeCER21,PeCER3,PeCER7,PeCER24,PeCER29,	0.0002054
Biological process	lipid metabolic process	GO:0006629	4	0	10.0772	20	814	28	11484	PeCER32,PeCER33,PeCER12,PeCER22,PeCER34,PeCER11,PeCER14,PeCER2,PeCER31,PeCER25,PeCER23,PeCER26,PeCER1,PeCER28,PeCER21,PeCER3,PeCER7,PeCER24,PeCER17,PeCER30,	0
Cellular component	obsolete membrane part	GO:0044425	0	1.22267e-11	5.69843	18	1450	25	11476	PeCER32,PeCER33,PeCER12,PeCER22,PeCER20,PeCER11,PeCER14,PeCER2,PeCER31,PeCER25,PeCER26,PeCER1,PeCER28,PeCER21,PeCER3,PeCER7,PeCER24,PeCER29,	6.812e-11
Biological process	organic substance biosynthetic process	GO:1901576	4	0.00105353	1.88475	18	3917	28	11484	PeCER32,PeCER33,PeCER10,PeCER27,PeCER12,PeCER22,PeCER11,PeCER31,PeCER9,PeCER6,PeCER23,PeCER1,PeCER28,PeCER21,PeCER7,PeCER24,PeCER8,PeCER30,	0.00569476
Biological process	biosynthetic process	GO:0009058	3	0.00165027	1.82196	18	4052	28	11484	PeCER32,PeCER33,PeCER10,PeCER27,PeCER12,PeCER22,PeCER11,PeCER31,PeCER9,PeCER6,PeCER23,PeCER1,PeCER28,PeCER21,PeCER7,PeCER24,PeCER8,PeCER30,	0.00750122
Cellular component	nuclear outer membrane-endoplasmic reticulum membrane network	GO:0042175	4	0	17.8268	16	412	25	11476	PeCER32,PeCER33,PeCER12,PeCER22,PeCER11,PeCER14,PeCER2,PeCER31,PeCER25,PeCER26,PeCER1,PeCER28,PeCER21,PeCER3,PeCER7,PeCER24,	0
Cellular component	endoplasmic reticulum membrane	GO:0005789	5	1.11022e-16	18.0902	16	406	25	11476	PeCER32,PeCER33,PeCER12,PeCER22,PeCER11,PeCER14,PeCER2,PeCER31,PeCER25,PeCER26,PeCER1,PeCER28,PeCER21,PeCER3,PeCER7,PeCER24,	1.44329e-15
Cellular component	endoplasmic reticulum subcompartment	GO:0098827	4	2.22045e-16	17.9138	16	410	25	11476	PeCER32,PeCER33,PeCER12,PeCER22,PeCER11,PeCER14,PeCER2,PeCER31,PeCER25,PeCER26,PeCER1,PeCER28,PeCER21,PeCER3,PeCER7,PeCER24,	1.73195e-15
Cellular component	obsolete endoplasmic reticulum part	GO:0044432	0	4.44089e-16	16.431	16	447	25	11476	PeCER32,PeCER33,PeCER12,PeCER22,PeCER11,PeCER14,PeCER2,PeCER31,PeCER25,PeCER26,PeCER1,PeCER28,PeCER21,PeCER3,PeCER7,PeCER24,	2.88658e-15
Cellular component	organelle subcompartment	GO:0031984	3	2.05789e-11	6.9816	16	1052	25	11476	PeCER32,PeCER33,PeCER12,PeCER22,PeCER11,PeCER14,PeCER2,PeCER31,PeCER25,PeCER26,PeCER1,PeCER28,PeCER21,PeCER3,PeCER7,PeCER24,	1.00322e-10
Cellular component	organelle membrane	GO:0031090	4	2.49207e-08	4.34594	16	1690	25	11476	PeCER32,PeCER33,PeCER12,PeCER22,PeCER11,PeCER14,PeCER2,PeCER31,PeCER25,PeCER26,PeCER1,PeCER28,PeCER21,PeCER3,PeCER7,PeCER24,	1.0799e-07
Cellular component	obsolete intracellular organelle part	GO:0044446	0	0.00503917	1.74374	16	4212	25	11476	PeCER32,PeCER33,PeCER12,PeCER22,PeCER11,PeCER14,PeCER2,PeCER31,PeCER25,PeCER26,PeCER1,PeCER28,PeCER21,PeCER3,PeCER7,PeCER24,	0.0103436
Cellular component	obsolete organelle part	GO:0044422	0	0.00533273	1.73509	16	4233	25	11476	PeCER32,PeCER33,PeCER12,PeCER22,PeCER11,PeCER14,PeCER2,PeCER31,PeCER25,PeCER26,PeCER1,PeCER28,PeCER21,PeCER3,PeCER7,PeCER24,	0.0103988
Molecular function	oxidoreductase activity	GO:0016491	3	4.28297e-09	6.04828	14	958	24	9933	PeCER32,PeCER33,PeCER12,PeCER22,PeCER11,PeCER14,PeCER2,PeCER31,PeCER25,PeCER26,PeCER1,PeCER21,PeCER3,PeCER24,	6.42446e-08
Biological process	obsolete oxidation-reduction process	GO:0055114	0	4.80907e-08	5.28243	14	1087	28	11484	PeCER32,PeCER33,PeCER12,PeCER22,PeCER11,PeCER14,PeCER2,PeCER31,PeCER25,PeCER26,PeCER1,PeCER21,PeCER3,PeCER24,	1.06868e-06
Biological process	response to abiotic stimulus	GO:0009628	3	0.00563928	2.22904	11	2024	28	11484	PeCER33,PeCER10,PeCER27,PeCER20,PeCER9,PeCER6,PeCER28,PeCER7,PeCER29,PeCER18,PeCER8,	0.0208862
Biological process	fatty acid derivative biosynthetic process	GO:1901570	5	0	91.1429	10	45	28	11484	PeCER32,PeCER12,PeCER22,PeCER9,PeCER6,PeCER23,PeCER28,PeCER21,PeCER7,PeCER24,	0
Biological process	wax metabolic process	GO:0010166	5	0	93.2143	10	44	28	11484	PeCER32,PeCER12,PeCER22,PeCER9,PeCER6,PeCER23,PeCER28,PeCER21,PeCER7,PeCER24,	0
Biological process	wax biosynthetic process	GO:0010025	6	1.11022e-16	100.035	10	41	28	11484	PeCER32,PeCER12,PeCER22,PeCER9,PeCER6,PeCER23,PeCER28,PeCER21,PeCER7,PeCER24,	5.55112e-15
Biological process	fatty acid derivative metabolic process	GO:1901568	4	1.77636e-15	50.6349	10	81	28	11484	PeCER32,PeCER12,PeCER22,PeCER9,PeCER6,PeCER23,PeCER28,PeCER21,PeCER7,PeCER24,	7.10543e-14
Biological process	cellular lipid metabolic process	GO:0044255	5	2.72953e-06	5.96138	10	688	28	11484	PeCER32,PeCER33,PeCER12,PeCER34,PeCER11,PeCER23,PeCER28,PeCER7,PeCER17,PeCER30,	3.89933e-05
Biological process	lipid biosynthetic process	GO:0008610	5	1.83982e-06	7.32398	9	504	28	11484	PeCER32,PeCER33,PeCER12,PeCER11,PeCER31,PeCER1,PeCER28,PeCER7,PeCER30,	2.8305e-05
Molecular function	fatty acid elongase activity	GO:0009922	7	1.11022e-16	289.712	7	10	24	9933	PeCER32,PeCER10,PeCER27,PeCER12,PeCER9,PeCER6,PeCER8,	4.996e-15
Molecular function	fatty acid synthase activity	GO:0004312	6	4.41869e-14	125.962	7	23	24	9933	PeCER32,PeCER10,PeCER27,PeCER12,PeCER9,PeCER6,PeCER8,	9.94205e-13
Molecular function	acyltransferase activity, transferring groups other than amino-acyl groups	GO:0016747	5	2.82159e-07	14.7062	7	197	24	9933	PeCER32,PeCER10,PeCER27,PeCER12,PeCER9,PeCER6,PeCER8,	2.53943e-06
Molecular function	acyltransferase activity	GO:0016746	4	4.95072e-07	13.538	7	214	24	9933	PeCER32,PeCER10,PeCER27,PeCER12,PeCER9,PeCER6,PeCER8,	3.71304e-06
Biological process	cuticle development	GO:0042335	4	2.72549e-12	75.5526	7	38	28	11484	PeCER32,PeCER12,PeCER22,PeCER28,PeCER21,PeCER7,PeCER24,	9.08496e-11
Biological process	response to light stimulus	GO:0009416	5	0.00149778	3.9275	7	731	28	11484	PeCER33,PeCER10,PeCER27,PeCER9,PeCER6,PeCER18,PeCER8,	0.00730625
Biological process	response to radiation	GO:0009314	4	0.00203802	3.72374	7	771	28	11484	PeCER33,PeCER10,PeCER27,PeCER9,PeCER6,PeCER18,PeCER8,	0.00867244
Biological process	cellular developmental process	GO:0048869	3	0.0085927	2.87387	7	999	28	11484	PeCER32,PeCER12,PeCER22,PeCER9,PeCER6,PeCER21,PeCER24,	0.0301498
Cellular component	integral component of membrane	GO:0016021	4	0.00407442	3.76777	6	731	25	11476	PeCER32,PeCER12,PeCER20,PeCER28,PeCER7,PeCER29,	0.00882791
Cellular component	intrinsic component of membrane	GO:0031224	3	0.0112883	3.0501	6	903	25	11476	PeCER32,PeCER12,PeCER20,PeCER28,PeCER7,PeCER29,	0.0191411
Biological process	response to cold	GO:0009409	5	0.000298763	6.29375	6	391	28	11484	PeCER10,PeCER27,PeCER9,PeCER6,PeCER18,PeCER8,	0.00206043
Biological process	response to temperature stimulus	GO:0009266	4	0.00158702	4.5826	6	537	28	11484	PeCER10,PeCER27,PeCER9,PeCER6,PeCER18,PeCER8,	0.00755725
Biological process	suberin biosynthetic process	GO:0010345	7	4.16996e-08	50.0174	5	41	28	11484	PeCER10,PeCER27,PeCER28,PeCER7,PeCER8,	1.04249e-06
Biological process	phenylpropanoid biosynthetic process	GO:0009699	6	6.62824e-06	18.3099	5	112	28	11484	PeCER10,PeCER27,PeCER28,PeCER7,PeCER8,	7.36471e-05
Biological process	phenylpropanoid metabolic process	GO:0009698	5	1.4243e-05	15.6543	5	131	28	11484	PeCER10,PeCER27,PeCER28,PeCER7,PeCER8,	0.000149927
Biological process	secondary metabolite biosynthetic process	GO:0044550	4	0.000208093	8.91615	5	230	28	11484	PeCER10,PeCER27,PeCER28,PeCER7,PeCER8,	0.00154143
Biological process	fatty acid metabolic process	GO:0006631	8	0.00023923	8.6528	5	237	28	11484	PeCER32,PeCER12,PeCER34,PeCER23,PeCER17,	0.00170879
Biological process	secondary metabolic process	GO:0019748	3	0.00106913	6.23317	5	329	28	11484	PeCER10,PeCER27,PeCER28,PeCER7,PeCER8,	0.00562703
Biological process	monocarboxylic acid metabolic process	GO:0032787	7	0.00529348	4.31729	5	475	28	11484	PeCER32,PeCER12,PeCER34,PeCER23,PeCER17,	0.0199754
Biological process	cell differentiation	GO:0030154	4	0.0479648	2.46777	5	831	28	11484	PeCER32,PeCER12,PeCER22,PeCER21,PeCER24,	0.116987
