# Supplementary material for: Comprehensive Genome-Wide Identification and Expression Profiling of Eceriferum (CER) Gene Family in Passion Fruit (Passiflora edulis) Under Fusarium kyushuense and Drought Stress Conditions
Source: Front Plant Sci. 2022 Jun 27;13:898307. doi: 10.3389/fpls.2022.898307 (PMC9272567; doi:10.3389/fpls.2022.898307)
Supplement: Supplementary file 1 [file Data_Sheet_1.ZIP › Supplementary Materials/Supplementary Table S2.xlsx]

## Sheet: Supplementary Table S2
Supplementary Table S2: CER protein sequences of P. edulis (PeCER), A. thaliana (AtCER), M. domestica (MdCER), H. annus (HaCER), and Z. jujube (ZjCER) for phylogenetic analyses.
Gene Locus ID	Gene Name	Protein Seq
ZX.01G0006120	PeCER1	MLLQIYVAMKAMPWYCALPTASEYMIENGWTKCFSAISEVGWLAYIAYLIVYIIFVEFGIYWMHRELHDIKPLYKYLHATHHIYNKQNTLSPFAGLAFHPIDGILQAIPHVIALFIIPTHFLTHIGLLFLEGIWTANIHDCIHGYHTIHHTTYKHNYGHYTIWMDRIFGTLRDPEDEASEKLNFLSSHSDVSSSLDTKHVIKHGLAKQSKHFGNKEIPQTKTSIKGILKQSGTSCKIIVTEPASSS*
ZX.01G0019790	PeCER2	MRGKMKIRKKKKRLGKRKDLPHPSLKFSLSDVYRLQLGFASLASKPYTERKWYLWLIWPITLWSVILTCFYGHTFVSDRQKFNKLKLQSWVVPRYKLQGEELNRHGEIYVQRNPGLKVKLVDGSSLALAVVINTLPKGATQVLLQGRLCKVANAIAFALCQRGIQHFNNGCWWEMNWPRRTIEGPKRGVIYSIFQVPSKENARGLLLPQHPGYDYSQFFREHAFLRELVAKKGDECMAHRGIVHAMEGWGEHECGQTITDTDRVWQASFRHGFRPLLTPSN*
ZX.01G0019860	PeCER3	MGGHCTRSPVALLRLPPTQVSHVHPIVSIYFDNYVYLMRNPKSQLTLVYLTHLTTPDSIYHLQLGFASLASKPYTERKWYLWLIWPATLWSVILTCSFYGHTFVSDRQKFNKLKLQSWVVPRYKLQYSLQRQRDAINSLIEKAIVKADKTGVKVLSLGLLNQASALIGEELNRHGEIYVQRNPGLKVKLVDGSSLAEAVVINTLPKGATQVLLQGRLCKVANAIAFALCQRGIQKHEKEENQKLKSMLGTLQGTKLVHTKSRAQEKVSYIVLYYWKYSGVAS*
ZX.01G0024040	PeCER4	MDGPRGEIRIHHTRRLPDFLQSVNLKYVKLGYHYLISNLLTLFLIPLIIITSVHVAQTNPDDLQHLWLHLQYNLASIVVCSAFLVSGLTVYIITRPRPVYLVDYACYRPPEHLKAPFHRFMNHSRETGDFDESSLEFQRKILERSGLGDDTYVPEAMHYIPPRPSMAAARREAEDVMFGSLDVLFRNTNVSPKDIGVLVVNCSLFNPTPSLSAMIVNRYKLRGNIRSFNLGGMGCSAGVIAVDLAKDMLLVHRNTYAVVVSTENITQNWYFGNKKSMLIPNCLFRVGGAAVLLSNKPADRRRAKYKLVHVVRTHRGADDNAFRCVYQEQDDNGKIGVSLSKDLMAIAGGALKTNITTLGPLVLPISEQLLFFATLVVKKLFNKKVAPYIPDFKLAFEHF…
ZX.01G0024770	PeCER5	MVLWEGYVSDEAMGTFAPIVVYWVYAGFYQMLPPLDKYRLHTRKEEQQKNLVPLWSVINGVLLQQLVQAIVAHGLFLLTSTTDASGITIQPSYFIQFLQIIIAMFVMDTWQYFVHRYMHQNKFLYRHIHSQHHRLLVPYAIGALYNHPIEGLLLDTVGGAISFLVSGMTARTGVLFFCFAVIKTVDDHCGLWLPGNIFHIIFQNNTAYHDIHHQLQGTKYNYSQPFFPIWDKLLGTHMPYNLVKRAEGGYEARLIKD*
ZX.01G0031680	PeCER6	MPPILPDFSNSVKLKYVKLGYQYLVNHFLYLLLIPVMVGILIEVLRLGPAEILSLWRSLHFDLVQILCSSFLVIFIATVYFMSKPRTVYLVDYACYKPPVTCRVPFSTFMEHSRLILKDKPKSVEFQMRILERSGLGEETCLPPAIHYIPPKPTMDAARGEAELVIFSAMDSLFKKTGLKPKDIDILIVNCSLFSPTPSLSAMVINKYKLRSNIKSFNLSGMGCSAGLISIDLARDLLQVHPNSNAVVVSTEIITPNYYQGNERAMLLPNCLFRMGGAAILLSNRRSHRSRAKYRLVHVVRTHKGADDKAYRCVYEQEDKEGKVGINLSKDLMAIAGEALKSNITTIGPLVLPASEQLLFLMTLIGRKIFSPKWKPYIPDFKQAFEHFCIHAGGRAVID…
ZX.01G0039150	PeCER7	MNISVPGVVHRALPSATRSVVHVRGRVRCFSSSGHVSFIEDVAATQPPKHLHCLLKMLQTRGESILSPGCRRGIIPLVVPLSENLSGSITALLRWPTAPDGVEMPVVEVHKHGVWLLAKNVDQYIHRILVEEDASKPQSTGELFNAASEVGNELYKRGDFAESQIPNLDSYLLKKVGFFPDILERKVLRHFAQGDHVSAMVTGEFYTKKDLFPGFARPFVFYAEILQKVGRSSEAKDAARVALRSPWWTLGCAYKDAASIALWEDEQIEYIKEKVSEEGRQEDLKKGKAPAQIALDEAAFLLDLGSIEGTWDGFLERIAECYREAGYDDIARFVLSNVKVNMGQSLPSWLSIESKTLVRIPKRTIASASDADTPNVVKTSATSSSSSSSSIEMGESSEA…
ZX.01G0039870	PeCER8	MAVIIFEASQLNPDDIRHLWFHLQYNLVSVVVCSVFLVFGATFYLMTRPRSVYLVDYACYKAPDKLQVKFQQFMEHSRLTGDFDESSLEFQRKILERSGLGEETYVPEAMHHIPPRPSMAAAREEAEQVMFGALDILFANTGVKPKDIGILVVNCSLFNPTPSLSAMIVNKYKLRGNIKSFNLGGMGCSAGVIAVDLARDMLQVHRNTCAVVVSTENITQNWYFGNKKSMLIPNCLFRVGGAAVLLSNKSKDRKKAKYKLLHVVRTHKGADDKAFRCVYQEQDDAGKTGVSLSKDLMAIAGGALKTNITTLGPLVLPISEQLLFFATLVAKKLLNEKIKPYIPDFKLAFDHFCIHAGGRAVIDELEKNLQLLPEHVEASRMTLHRFGNTSSSSIWYELS…
ZX.01G0112910	PeCER9	MPPVLPDFSNSVKLKYVKLGYQYLVNHIRYLLLVPVMVGIVIEVIRFGPDEILTIWRSLHFDIVQILCSSFLAIFIATVYFMSKPTTIYLVDYACYKPPVTCRVPFSTFMEHSRLNLKDEPKSVEFQMRILERSGLGEETCLPPAIHYIPPKSNMDAARGEAELVIFSAMDSLFKKTELKPKDIDILIVNCSLFSPTPSLSAMVINKYRLRSNIKSFNLSGMGCSAGVISIDMARDLLQLYPNSNAVVVSTEIITPNYYQGKERAMLLPNCLFRMGGAAILLSNRRSYRSQAKYQLVHVVRTHKGADDKAYRCVFEEEDKEGKVGINLSRDLMAIAGEALKSNITTIGPLVLPASEQLLFLLTLIGRKIFNPKWKPYIPDFKQAFEHFCIHAGGRAVID…
ZX.01G0116460	PeCER10	MAEINDIKNLKPESVSVQSQPERRQNKLPNFLLSVRLKYVKLGYHYVISNAMYLLLIPLLCIASAHLSTVTIQDFFQLWNHFQFNLFTVTVCSSLIIFLGTVYFTSRPRKIYLVDFACYKPEPDRICTRETFMDRSTQAGCFDEENLAFQKKIIERSGLGQKTYLPEAVTRVPPNPCMAEARKEAETVMFNAIDQLLDKTGVKAKDIGIVIVNCSLFNPTPSLSAMVVNHYKLRGNILSYNLGGMGCSAGLISIDLAKQLLQVQPNSYALVVSTENITQNWYWGNDRSMLVSNCLFRMGGAAILLSNRSSDRRRSKYQLIHTVRTHKGADDKCYSCVYQREDSNKKIGVSLSKDLMAVAGEALKTNITTLGPLVLPMSEQLLFFMTLVARKVFKMKITP…
ZX.01G0124790	PeCER11	MLPYASIEDAAASLGRNLTMAETLWYNYSADKSDYFLYCHNILFLFLIFSVVPLPLVFLGLDPSSRLDKYKIQPKVKLSFSEMLKCYKDVMRMFFLVVGPLQLVSYPSIKMIGIRTSLPLPSGWEIFLQLLVYFIVEDYTNYWIHRFLHGKWGYENIHCVHHEYSAPIGFAAPYAHWAETLILGVPSFLGPAMVPGHIITFWLWIALRQIEAIDTHSGYDFPWTPTKYIPFYGGADYHDYHHYVGGQSQSNFASVFTYCDYIYGTDKGYRYQKKVLEKLKEGMKSNGDLKSD*
ZX.01G0136790	PeCER12	MKVTVVSRSGREVVKGGLELNDSDTVADLQEAIHKRTKKFYPSRQRLTLPLASGSQERPVVLNPKKSLKEYCDGSSENLTVVFKDLGPQVSYRTLFFWEYLGPLVLYPIFYYLPVYQYFGYKGERVIHPVQTYALYYWCFHYSKRIMETFFVHRFSHATSPLANVFRNCAYYWTFGSYISYYVNHPLYTPVSDLQMKIGFGFGLICQLSNFYCHILLRNLRRPDGNGGYQIPSGFLFNIVTCANYTTEIYQWLGFNIATQTVAGSIFLLVATAIMSNWALAKHRRLKKLFDGKDGRPKYPRRWVILPPFL*
ZX.02G0014730	PeCER13	MASQPGILTDWPWKPLGSFKVHAKPQGLINRDDPILFTGVLFYIFNRTVPQASRLPIWRTDGMILTTLLHMGPVEFLYYWFHRALHHHYLYSRYHSHHHSSIVTEPITVPKWLFSIFPLLSISCTLHRKQTDPIVILIFHSLHHTQFRTNYSLFMPIYDYMYNTMDKSTDILHETSLKRPEESPDVVHLMHLTTPDSIYHLPHGFASLASNPHTDSKWYLWFMWPVTLWSVIMTCVGGHAFVSERISFNSLKLQSWVVPRYKMQYFHQWQRDIINRLIEKAMQKADKRGVKVISLGLLNQATLYIIAKGEELNGYGEVYVLKNPELKIKVVDGSSLAAAIVLNSIPKGTSQVLLRGKLTKVAYAIVSALCQKNIQVATLYKHEKEKLKLMLPAIPETSL…
ZX.02G0015130	PeCER14	MLHKDIRSQIEVHSEFAPNQFNSIGNGKTVEAENSDEENTPGQQPYSIATDRERRQTRLPARYANIVDSGVATLYKHEKEKLKLMLPSVLEINLVYTRSCSQKVWLVGDELAPEEQMNAIEGTTFIPFSQFPPKKLRRDCSYFNTPAMIIPSSFTNMHSCENWLPRRVMSAWRIAGILHAMEGWDMHECGHTMMDIDPSISILHSNMASKPGILTDWPWKPLGSFKVCSLGAQHSFFRYPKGNNRIVDKGIEFDQVDREANWDDQILLNGILFYLFDRKYPASFHLPVWRTDGVILTALVHMGPAEFLYYWFHRALHHHYLYSRYHSHHHSSIVTEPITSVIHPFAETVAYFLLFTIPIYTVLQVTGTASISSIFLYILYIDFMDNMGHCNFELVPKWL…
ZX.02G0015160	PeCER15	FNSLKLQSWVIPRYKIHYFRRWQRDSINRLIEKVIMEADKRGVRVLSFGLLNQAREELNGYGEVYVLKNPELKIKVVDGSSLAAAIVLNSIPKGTTQVLLRGKLTKVAYAIVSALCQKNIQEASIPEIIDRIRDVNKFNILDLGDELTPEEQMKATEGTTSSRFLNSLQRNCVAIAPTSTPLP
ZX.02G0018030	PeCER16	MAAMTQPPAKLRWGELEEDDGEDLNFLLPPRQVFGPDENGIKKVIEYKFNDEGNKIKITTTTRIRKLANARLSKSAIERRSWAKFGDAVHEEAGSRLTMVSTEEILLERPRAPGSKAEETKAAGDPLAQVGKAGAVLMVCRTCGKKGDHWTSRCPYKDLAPPSEGFVDKPAATEATAAAAGTGKSAYVPPGLRAGAERTGTEMRRRNDENSVRVTNLSEDTRDADLNELFRPFGPVSRVYVAIDQKTGMSRGFGFVNFVHKEDAQRAINKLNGYGYDNLILKVEWATPSCHYFSFVLFVFLESGRYKRLLHSVPFSTSQMASVIESSWQYLITHFSDFQLACLGSFFLHESVFFFSGLPFIYLERAGRLSKYKIQSKNNSPAAQEKCIARLILYHFGVN…
ZX.03G0021830	PeCER17	MVAEGYTVDLNKPLVFQVGHLGEAYEEWVHQPIVSREGPRFFQSDFWEFLTRTVWWAVPVIWLPVVCWCVSMSVRMGHTVPEIALMVISGIFVWTLMEYTLHRFLFHIKTKSYWGNTLHYLIHGCHHKHPMDRLRLVFPPAAAAILCIPFWNLLKIFATPSTTPALFGGGLLGYVMYDCTHYYLHHGQPSVDVPKNLKKYHMNHHFRVQNMGFGITSAFWDMVFGTLPPSKDAKKM*
ZX.04G0004390	PeCER18	MAAASTPTRQKREEQNLQFVRSSLPSLPPSGDCVHKCSVENRLTVPFSSLFSATSNLEKEMGAGREVSISLDGVRDKNVMQLKKLNVALFPVRYNDKYYADALASGEYTKLAYYSDICVGSIACRLEKKESGAVRVYIMTLGVLAPYRGLGIGTRLLNHVLELCSKQIISEIYLHGCRIAKSVPTICISKESNEKDASWNPDQYACEVVNETMAESNPNIPLIQPSSSRNLPDFKQSVKLKYVKLGYHYLITHGMYLFLSPLIVIIAAQISTFSLQDLHDLWDHLRFNLISVILCSTLLVFLSTLYFLTRPRPVYLVNFSCYKPDDSRKCTRQIFMERSQLTGTFTEQSLEFQRKILERSGLGESTYLPEAVLRVPPNPCMAEARKEAETVMFGAIDQL…
ZX.04G0008120	PeCER19	MATELEELVDFLSAPSPPVQKAAVEIVRDLTGSEEGLLSLSKYAKTLLPSLSLLLSGKREVSEPAAQALINLSLNSGVAAKMVEMGMIKTAMDLLYKPDSIIIRFLVMLLVNLTQLDAGISSLLQTDDEKMKGLFVMKLVRSFSRSSGENKDDPFDHVGSILVNISKKEAGRNMLLDPKKGLLKQILRQFDSTSLLRKKGVSGTIHNCCFEAENQLHNLLLTSEFLWPALLLPVAGKKVYSEEDISKMPLELSSALSIEREPVDDPQIRVEALESIYLITLQEAGLRALWSVNGPRILQVGYEDEEDPKVMEAYERVGSLLVHGSGTEEDSGYFESYRLHTKQDEDVKNLVSKRQVIRGVLLQQFIQAIVAIILFQVTGNDAEGMSQKTSPIVLVRQFL…
ZX.04G0030740	PeCER20	MEIEAARSHGTQNGGGSNSNYGEAASGLRGYAEPGRLMAIMGPSGSGKSTLLDSLAGRLSRKVIMTGNVLFNGKKRRPESGVAYVTQEDVLLGTLTVRETITYSALLRLPTTMPKEVKEEIVEGTIMEMGLQDCADRMIGNWHLRGVSGGEKKRLSIALEILTRPQLLFLDEPTSGLDSASAFFVIQTLRNIARDGRRTVISSIHQPSSEVFALFDDLFLLSSGETVYFGEAKMAVEFFSEAGFPCPRRRNPSDHFLRCVNSDFDAVTATLKGSLKIRDIPSSSDPFMNMVTAEIRGRLVEKYRRSAYAKRAKARIKEISNAEGLEMEKQSGSEASWWKQLSTLTRRSFVNMSRDVGYYWARIVIYILVSICVGTIFYDVGYGYTAILARISCGGFITG…
ZX.04G0031300	PeCER21	MAGFLSAWPWENLGVYKYVLLGPVLAKALYSTIEEGGFRDAWSLPIFIFFIVRILHHIAWGAFSNMLFLTSSRRISQKGYDFKQIDREWDWDNFLLLQILIASMACFISPTFLENIPSWNTKGLVAVIILHVAISEPLYYWVHRCFHKSHYLFTHYHSVQHSSPVLHSFTGATATFLEHLMLTATLAIPIVGSCILGYGSRSVIYGYVLAFDFLRCLGHCNVEFVPHQLFETIPFLRYLIYTPTYHDLHYKEMGTNFCLFMPLFDAVWKTLNSSSWKLHKEISSSAGKNKRVPDFVFLAHIVDVSSSIHAPFVWRAYASLPYVTRLFAMVFWPICFAVMLMLWAWAKPFLVSFYNLRTRLFQTWVVPRYGFQYFLPFAKEGINNQIEEAILRADTLGVK…
ZX.04G0031310	PeCER22	MQNEALNGGGTLFVNKHPELRVRVVHGNTLTAAVILNEIPSEVNQVFLTGATSKLGRAIALYLCRKKVRVLMLTLSTERFQNIQKEAPQDCQSYLVQVTKYQAAQNCKTWIVGKWITPIEQSWAPAGTHFHQFVVPPVLPFRRDCTYGDLAAMRLPDDVQGLGSCEYTMDRGVVHACHAGGVVHLLEGWTHHEVGAIDVDRIDLVWNAAMKHGFKPVSSRISYI*
ZX.05G0019760	PeCER23	MKVFSAQVEEGREGKDGKPSVGPVYRCVVSENGFPPTDDVSTAWDLFSTSVKKYPGNRMLGWRKMVDEKAGPYVWKTYKEVYEEVLNIGSALRASGAQPGCRVGIYGANCPQWIVAMEGCAAHSLICVPLYDTLGPGAVNYILDHADIDYVFVQDKKMKELMNPDCKSAEQLKTIICFTSVTEDEKDKADQMGIKAYSWDGFLRMGKENPSEVHAPQPSSICTIMYTSGTSGEPKGVVLTHETVATFVRGMDLFMEQFEDKMTVDDVYLSFLPLAHILDRVIEEYFFRKGASVGYYHGNLDELRDDLMELKPTFLAGVPRVFEKIHEGIEISLIIHYSSYFYLQSSILKALQELRPLRRKVFDALYKYKLSWMNRGYKQKYASPLADLLAFRKVKAKLG…
ZX.06G0000900	PeCER24	MVAFLSAWPWENLGVYKYVLFGPLLAKVFYSRMEEVRSRTTGLSHISIICALRIVHHLLWSSFSNMLFLNRNRRINHQGYDFKQIDKEWNWDNFIILQNSHCIHGMLHLPNFPGKYSFVEHKRIDCGFATPCGNSVCCGGTDANATFLEDLMLTIIAGVPIIGSYMMGYGARTAIYGYIFVFDFLRCFGHCNVEIVPHQLFETLPFLRYLISTPTYHDLHQKEMGTNFCLFMPLFDAVWKTLNLNSWELHKKISASAGENKRVPDFVFLAHIVDVSSAMHAPFVWRTYASLPFVTRLFILPGWPITFVVMLMMWAWAKTFLISFYNLRGRLLQTWAVPRFGFQYFLPFAQKGINNRIEEAIVRADRIGSNSSVAKLPAISVLTCRMAITNMEIQKSKDV…
ZX.06G0022930	PeCER25	MASRPGFLTDWPWKPLGSLKYMILSPWVVHSIYTLATKEGSERDLAYLLILPFLLLRALHNQIWISVSRYQNAKGNRRIVEKGIDFEQVDREANWDDQILFNGILFYMANGIIPQASGLPIWRTDGIILTVLLHAGPVEFLYYWLHRALHHHYLYSRYHSHHHSSIVTEPITCMYIDFQKSYTLTYIFTLKSNFVNSVAAVIHPFAEHISYFMLFAIPLLTTVFTGAASLTSLFMYIIFIDFMNNMGHCNFELVPKWLFSIFPPLKYLMYTPSFHSLHHTQFRTNYSLFMPIYDYLYNTWDKSSDTLHETSLKRPEESPDVVHLMHLTTPESVYHLQIGFASLASKPYTKTIWYLWLMWPVTLWSVIMTWVCGRTFVSESMNFNDLKLQTWVIPRYKVQ…
ZX.06G0022950	PeCER26	MVLFVSQLRFLFLCKGMISFWFRGLQLIPDRDDQILFNGILFYIGNRLIPQASSLSLWRTDGLILTVLLHAGPVEFLYYWLHRALHHHYLYSRYHSHHHSSIVTEPITSVIHPFAEHIAYFVLFAIPMLTTLFTGTASIASFTLYVLFIDFMNNMGHCNFELVPNWLFSVLPPLKYLMYTPSFHSLHHTQFRTNYSLFMPIYDYLYNTWDKSSDTLHETSLKKPEESPDVVHLVHLTTPESIYHLRIGFASLASKPYSKTIRYLWLMWPVTLWSVIMTRVYGRTFVSESMNFNDLKLQSWVVPRYKVQYFLQRQREAINNLIEKAIVKADQKGVKAEELNQYGEIFVCKNPELKVKLVDGSSLAVAVVLNSLPKGTTKVLLRGRLTKVAHAIVFALCER…
ZX.06G0023310	PeCER27	MSAESDSLAAAGGGGVRIKQSRRLPDFLQSVNLKYVKLGYHYLVSHLLTLCLVPLMAVIIVQASQLDPDDINQLWLHLQYNLVSVIVCSVFLVFGATFYIMTRPRSVYLVEYACYKAPDKLQVKFNQFMEHSKLTGDFDESSLEFQRKILERSGLGEETYVPEAMHHIPPTPSMAAAREEAEQVMFGALDILFANTNVKPKDIGILVVNCSLFNPTPSLSAMIVNKYKLRGNIRSFNLGGMGCSAGVVAIDLAKDMLQIHRNSYAVVVSTENITQNWYFGNKKSMLIPNCLFRVGGAAVLLSNKSKDRKRAKYKLLHVVRTHKGADDKAFRCVYQEQDDAGKTGVTLSKDLMAIAGGALKTNITTLGPLVLPISEQLLFFATLVAKKLFNAKVKPYIPD…
ZX.06G0024510	PeCER28	MEIASDAASDAKPLASSSIEKEESRGAVALPASSSSVSAARFDDDDEEEEDVCRICRNPGDAENPLRYPCACSGSIKFVHQDCLLQWLNHSNARQCEVCKHAFSFSPVYAENAPTRLPFQEFIVGIAMKAYHVLQFFLRLSFVLCVWLLIIPFITFWIWRLAFVRSFSEAQRLFLSHVSTTVILTDCLHGFLLSASIVFIFLGATSLRDYFRHLREIGGQDAEREDEAERNGARAARRPAGQANRNIVGEGNPDDAGGAQGIAGAGQIIRRNAENVAAQWERQAARLEAHMEQIFDGLDDADGAEDVPFDELVGMQGPVFHLVENAFTVLASNMIFLGVVIFVPFSFGRVILHYVSRFFSSASGPVLSTVLPLTDTALSLANITLKNALTAVTNLTSEG…
ZX.06G0027150	PeCER29	MEIEAARSHGTQNGGGSNSNYGGEEAVPVGGVKRGTYLVWEDLTVVLSNFGNGPTKRLLQGLRGYAEPGRLMAIMGPSGSGKSTLLDSLAGRLSRKVIMTGNVLFNGKKRRPESGVAYVTQEDVLLGTLTVRETITYSALLRLPTTMPKEVKEEIVEGTIMEMGLQDCADRMIGNWHLRGVSGGEKKRLSIALEILTRPQLLFLDEPTSGLDSASAFFVIQTLRNIARDGRRTVISSIHQPSSEVFALFDDLFLLSSGETVYFGEAKMAVEFFSEAGFPCPRRRNPSDHFLRCVNSDFDAVTATLKGSLKIRDIPSSSDPFMNMVTAEIRGRLVEKYRRSAYAKRAKARIKEISNAEGLEMEKQSGSEASWWKQLSTLTRRSFVNMSRDVGYYWARIVI…
ZX.08G0019030	PeCER30	MAAGLSPTSVSKPFRYIQASLLLPKPLPTSLFIPPIPRQSYNLFHEVRRKKGFAVCFVLEDTKQTAHVENHAREATEEVENQILTTRAEERLARKRSERFTYLVAAVMSSFGITSMAAMAVYYRFHWQMEGGEVPLSEMFGTFALSVGAAVGMEFWARWAHRALWHASLWHMHESHHRPRDGPFELNDVFAIINSVPAMSLMAYGPRITVFGIAYMFVHDGLVHKRFPVGPIANVPYLRRVAVAHK
ZX.08G0019680	PeCER31	MVLLETNAVLNFYTRFLPGNVKRQTERTTLKTPIPKLQTHTSGFSKTGSPDFFQSLLRIPPDNFGRRHIGRRYIYIYIYIYIEREMEDDKHLQLFVAQTSFFNDVVLGHLLPSTWWNTLPHVWQTWLRNYIAGNLIYLLSGFLWCFYIYYLKHNVYVPKDAIPSRKAMLLQIYVAMKAMPWYCALPTLSEYMIENGWTKCFSRISDVGWFAYIAYLIIYLVFVEFGIYWMHRELHDIKPLYKYLHSIHHIYNKQNTLSPFAGLAFHPLDGILQAVPHVIALFIVPTHFLTHIGLLFMEGLWTANIHDCIHGKLWPIMGAGYHTIHHTTYKHNYGHYTIWMDSIFGTLRDPEDEASEKMK*
ZX.08G0029780	PeCER32	MKVTVVSRSGREVIKGGFELNDSASVADLQAAIYKRTKKFYPSRQRLTLPVAPGSKEKPVVLNYKKSLKEYCDGNSENLTIVFKDLGPQVSYRTLFFCEYLGPLVLYPVFYYFPVYKYFGYQGEPVIHPVQRYALYYWCFHYFKRIMETFFVHRFSHATSPLSNVFRNCIYYWTFGSYIAYYVNHPLYTPVGDLQMKIGFGFGLICQLSNFYCHILLRNLRRQEGNGGYQIPKGFLFNIVTCANYTTEIYQWLGFNIATQTVAGYIFLLVATGIMSNWALAKHRRLKKLFDGKDGRPKYPRRWIILPPFL*
ZX.08G0032230	PeCER33	MGFQISDELLGIYLCLGCFESYRLHTKQDEDVKNLVSKGQVVRGVLLQQFLQAIVAIILFQVTGNDAEESLGQQTSLFVLGRQFLIAMLVLDTWQYFMHRYMHHNKYLYKHVHSQHHRLVVPYAFGALYNHPLEGLLLDTIGGALSFLLSGMSPRASIFFFSFATIKTVDDHCGLWLPGNLFHVFFQNNTAYHDVHHQLYGTKYNFSQPFFVMWDKILGTYMPYSLEKRTGGGFEARATKECKLT*
ZX.09G0020720	PeCER34	MVAQGYIVDLNKPLVFQVGYLGEAYEEWVHQPIVSREGPRFFHSDFWEFLTRTVWWAVPVIWLPVVCWCISMSVQMGHTVSEIASLVACGIFVWTLMEYTLHRFLFHIKTKSYWGNTMHYLIHGCHHKHPMDHLRLVFPPAATAILCFPFWNLLKLFATPSTTPALFGGGLLGYVMYDCVHYYLHHGHPSSDVRKNLKKYHMNHHFRVQNMGFGITSSFWDRVFGTYPSSKVGKKM*
AT1G02190.1	AtCER1-L1	MASRPGALTEWPWSPLGSFKYLLVAPLVMASMHSYVTAVDEEKDLSRLMIVVLMLWRIVHSQIWISVSRQRTAKGTNKIVDKPIEFEQVDRERTWDDQVIFNTLLMYLANIKLPGASHLPPWRLDGAILMALLHAGPVEFLYYWFHRALHHHFLYSRYHSHHHSSIVTEPITSVVHPFAEHIAYTLLFAIPMVTASLCGILSIVSIMGYITYIDFMNNMGHCNFELFPKRLFHLFPPLKFLCYTPSFHSLHHTQFRTNYSLFMPIYDFIYGTTDNLTDSLYERSLEIEEESPDVIHLTHLTTHNSIYQMRLGFPSLSSCPLWSRPPWYLTCFMWPFTLLCSFALTSAIPLRTFVFERNRLRDLTVHSHLLPKFSFHYKSQRHHESINTIIEEAILEADE…
AT1G02205.1	AtCER1-1	MGFDQMYAAVIHPFAEHIAYFILFAIPLLTTLLTKTASIISFAGYIIYIDFMNNMGHCNFELIPKRLFHLFPPLKFLCYTPSYHSLHHTQFRTNYSLFMPLYDYIYGTMDESTDTLYEKTLERGDDIVDVVHLTHLTTPESIYHLRIGLASFASYPFAYRWFMRLLWPFTSLSMIFTLFYARLFVAERNSFNKLNLQSWVIPRYNLQYLLKWRKEAINNMIEKAILEADKKGVKVLSLGLMNQGEELNRNGEVYIHNHPDMKVRLVDGSRLAAAVVINSVPKATTSVVMTGNLTKVAYTIASALCQRGVQVSTLRLDEYEKIRSCVPQECRDHLVYLTSEALSSNKVWLVGEGTTREEQEKATKGTLFIPFSQFPLKQLRRDCIYHTTPALIVPKSLVN…
AT1G02205.2	AtCER1-2	MATKPGVLTDWPWTPLGSFKYIVIAPWAVHSTYRFVTDDPEKRDLGYFLVFPFLLFRILHNQVWISLSRYYTSSGKRRIVDKGIDFNQVDRETNWDDQILFNGVLFYIGINLLPEAKQLPWWRTDGVLMAALIHTGPVEFLYYWLHKALHHHFLYSRYHSHHHSSIVTEPITSVIHPFAEHIAYFILFAIPLLTTLLTKTASIISFAGYIIYIDFMNNMGHCNFELIPKRLFHLFPPLKFLCYTPSYHSLHHTQFRTNYSLFMPLYDYIYGTMDESTDTLYEKTLERGDDIVDVVHLTHLTTPESIYHLRIGLASFASYPFAYRWFMRLLWPFTSLSMIFTLFYARLFVAERNSFNKLNLQSWVIPRYNLQYLLKWRKEAINNMIEKAILEADKKGVKV…
AT1G02205.3	AtCER1-3	MATKPGVLTDWPWTPLGSFKYIVIAPWAVHSTYRFVTDDPEKRDLGYFLVFPFLLFRILHNQVWISLSRYYTSSGKRRIVDKGIDFNQVDRETNWDDQILFNGVLFYIGINLLPEAKQLPWWRTDGVLMAALIHTGPVEFLYYWLHKALHHHFLYSRYHSHHHSSIVTEPITSVIHPFAEHIAYFILFAIPLLTTLLTKTASIISFAGYIIYIDFMNNMGHCNFELIPKRLFHLFPPLKFLCYTPSYHSLHHTQFRTNYSLFMPLYDYIYGTMDESTDTLYEKTLERGDDIVDVVHLTHLTTPESIYHLRIGLASFASYPFAYRWFMRLLWPFTSLSMIFTLFYARLFVAERNSFNKLNLQSWVIPRYNLQYLLKWRKEAINNMIEKAILEADKKGVKV…
AT1G02205.4	AtCER1-4	MIESRYVTDIYVFLDIETIQKYIVIAPWAVHSTYRFVTDDPEKRDLGYFLVFPFLLFRILHNQVWISLSRYYTSSGKRRIVDKGIDFNQVDRETNWDDQILFNGVLFYIGINLLPEAKQLPWWRTDGVLMAALIHTGPVEFLYYWLHKALHHHFLYSRYHSHHHSSIVTEPITSVIHPFAEHIAYFILFAIPLLTTLLTKTASIISFAGYIIYIDFMNNMGHCNFELIPKRLFHLFPPLKFLCYTPSYHSLHHTQFRTNYSLFMPLYDYIYGTMDESTDTLYEKTLERGDDIVDVVHLTHLTTPESIYHLRIGLASFASYPFAYRWFMRLLWPFTSLSMIFTLFYARLFVAERNSFNKLNLQSWVIPRYNLQYLLKWRKEAINNMIEKAILEADKKGVK…
AT1G02205.5	AtCER1-5	MEHENCRYHSLHHTQFRTNYSLFMPLYDYIYGTMDESTDTLYEKTLERGDDIVDVVHLTHLTTPESIYHLRIGLASFASYPFAYRWFMRLLWPFTSLSMIFTLFYARLFVAERNSFNKLNLQSWVIPRYNLQYLLKWRKEAINNMIEKAILEADKKGVKVLSLGLMNQGEELNRNGEVYIHNHPDMKVRLVDGSRLAAAVVINSVPKATTSVVMTGNLTKVAYTIASALCQRGVQVSTLRLDEYEKIRSCVPQECRDHLVYLTSEALSSNKVWLVGEGTTREEQEKATKGTLFIPFSQFPLKQLRRDCIYHTTPALIVPKSLVNVHSCENWLPRKAMSATRVAGILHALEGWEMHECGTSLLLSDLDQVWEACLSHGFQPLLLPHH*
AT1G06350.1	AtCER17-1	MCDPTRDDGSSRSRVVSTMQKRAYFQRQWPLVDVVRASVVVIVHFLCLLAPFNFKWEALRFGLVLFALTTLSITFSFHRNLSHRSFKIPKWLEYPWAYSAVFALQGDPMDWVSIHRFHHQFTDSDRDPHSPKEGLLFSHILWIFDTQYIKYKCGGRDNVLDLKKQWFYKFLRRTIAVHILMFWTILYLYGGLPYLTCGGGVGIFIGYHVTWLVNSACHIWGSRSWNTKDTSRNVWWLSLFTMGESWHNNHHAFESSARQGLEWWQIDITWYLIRLFEVLGIATDVKLPSELQKQKMALVR*
AT1G25450.1	AtCER60-1	MSDFSSSVKLKYVKLGYQYLINNFLTLLLIPVIATVAIELLRMGPEEILSVLNSLHFELLHILCSSFLIIFVSTVYFMSKPRTVYLVDYSCYKPPVTCRVPFSSFMEHSRLILKDNPKSVEFQMRILERSGLGEETCLPPAIHYIPPTPTMESARNEAQMVIFTAMEDLFKNTGLKPKDIDILIVNCSLFSPTPSLSAMIINKYKLRSNIKSYNLSGMGCSASLISVDVARDLLQVHPNSNAIIISTEIITPNYYKGNERAMLLPNCLFRMGGAAILLSNRRSDRWRAKYKLCHLVRTHRGADDKSYNCVMEQEDKNGNVGINLSKDLMTIAGEALKANITTIGPLVLPASEQLLFLSSLIGRKIFNPKWKPYIPDFKQAFEHFCIHAGGRAVIDELQK…
AT1G51500.1	AtCER5-1	MELESTSNGRRPPPPAEIGRGAYLAWEDLTVVIPNFSGGPTRRLLDGLNGHAEPGRIMAIMGPSGSGKSTLLDSLAGRLARNVIMTGNLLLNGKKARLDYGLVAYVTQEDILMGTLTVRETITYSAHLRLSSDLTKEEVNDIVEGTIIELGLQDCADRVIGNWHSRGVSGGERKRVSVALEILTRPQILFLDEPTSGLDSASAFFVIQALRNIARDGGRTVVSSIHQPSSEVFALFDDLFLLSSGETVYFGESKFAVEFFAEAGFPCPKKRNPSDHFLRCINSDFDTVTATLKGSQRIRETPATSDPLMNLATSEIKARLVENYRRSVYAKSAKSRIRELASIEGHHGMEVRKGSEATWFKQLRTLTKRSFVNMCRDIGYYWSRIVIYIVVSFCVGTIF…
AT1G68530.1	AtCER6-1	MPQAPMPEFSSSVKLKYVKLGYQYLVNHFLSFLLIPIMAIVAVELLRMGPEEILNVWNSLQFDLVQVLCSSFFVIFISTVYFMSKPRTIYLVDYSCYKPPVTCRVPFATFMEHSRLILKDKPKSVEFQMRILERSGLGEETCLPPAIHYIPPTPTMDAARSEAQMVIFEAMDDLFKKTGLKPKDVDILIVNCSLFSPTPSLSAMVINKYKLRSNIKSFNLSGMGCSAGLISVDLARDLLQVHPNSNAIIVSTEIITPNYYQGNERAMLLPNCLFRMGAAAIHMSNRRSDRWRAKYKLSHLVRTHRGADDKSFYCVYEQEDKEGHVGINLSKDLMAIAGEALKANITTIGPLVLPASEQLLFLTSLIGRKIFNPKWKPYIPDFKLAFEHFCIHAGGRAVI…
AT1G68530.2	AtCER6-2	MPQAPMPEFSSSVKLKYVKLGYQYLVNHFLSFLLIPIMAIVAVELLRMGPEEILNVWNSLQFDLVQVLCSSFFVIFISTVYFMSKPRTIYLVDYSCYKPPVTCRVPFATFMEHSRLILKDKPKSVEFQMRILERSGLGEETCLPPAIHYIPPTPTMDAARSEAQMVIFEAMDDLFKKTGLKPKDVDILIVNCSLFSPTPSLSAMVINKYKLRSNIKSFNLSGMGCSAGLISVDLARDLLQVHPNSNAIIVSTEIITPNYYQGNERAMLLPNCLFRMGAAAIHMSNRRSDRWRAKYKLSHLVRTHRGADDKSFYCVYEQEDKEGHVGINLSKDLMAIAGEALKANITTIGNKHTSFYFTYIYTLTMIYTVKTISRGGH*
AT2G47240.1	AtCER8-1	MKSFAAKVEEGVKGIDGKPSVGPVYRNLLSEKGFPPIDSEITTAWDIFSKSVEKFPDNNMLGWRRIVDEKVGPYMWKTYKEVYEEVLQIGSALRAAGAEPGSRVGIYGVNCPQWIIAMEACAAHTLICVPLYDTLGSGAVDYIVEHAEIDFVFVQDTKIKGLLEPDCKCAKRLKAIVSFTNVSDELSHKASEIGVKTYSWIDFLHMGREKPEDTNPPKAFNICTIMYTSGTSGDPKGVVLTHQAVATFVVGMDLYMDQFEDKMTHDDVYLSFLPLAHILDRMNEEYFFRKGASVGYYHGNLNVLRDDIQELKPTYLAGVPRVFERIHEGIQKALQELNPRRRFIFNALYKHKLAWLNRGYSHSKASPMADFIAFRKIRDKLGGRIRLLVSGGAPLSPEI…
AT2G47240.2	AtCER8-2	MKSFAAKVEEGVKGIDGKPSVGPVYRNLLSEKGFPPIDSEITTAWDIFSKSVEKFPDNNMLGWRRIVDEKVGPYMWKTYKEVYEEVLQIGSALRAAGAEPGSRVGIYGVNCPQWIIAMEACAAHTLICVPLYDTLGSGAVDYIVEHAEIDFVFVQDTKIKGLLEPDCKCAKRLKAIVSFTNVSDELSHKASEIGVKTYSWIDFLHMGREKPEDTNPPKAFNICTIMYTSGTSGDPKGVVLTHQAVATFVVGMDLYMDQFEDKMTHDDVYLSFLPLAHILDRMNEEYFFRKGASVGYYHGNLNVLRDDIQELKPTYLAGVPRVFERIHEGIQKALQELNPRRRFIFNALYKHKLAWLNRGYSHSKASPMADFIAFRKIRDKLGGRIRLLVSGGAPLSPEI…
AT2G47240.3	AtCER8-3	MKSFAAKVEEGVKGIDGKPSVGPVYRNLLSEKGFPPIDSEITTAWDIFSKSVEKFPDNNMLGWRRIVDEKVGPYMWKTYKEVYEEVLQIGSALRAAGAEPGSRVGIYGVNCPQWIIAMEACAAHTLICVPLYDTLGSGAVDYIVEHAEIDFVFVQDTKIKGLLEPDCKCAKRLKAIVSFTNVSDELSHKASEIGVKTYSWIDFLHMGREKPEDTNPPKAFNICTIMYTSGTSGDPKGVVLTHQAVATFVVGMDLYMDQFEDKMTHDDVYLSFLPLAHILDRMNEEYFFRKGASVGYYHGNLNVLRDDIQELKPTYLAGVPRVFERIHEGIQKALQELNPRRRFIFNALYKHKLAWLNRGYSHSKASPMADFIAFRKIRDKLGGRIRLLVSGGAPLSPEI…
AT2G47240.4	AtCER8-4	MLGWRRIVDEKVGPYMWKTYKEVYEEVLQIGSALRAAGAEPGSRVGIYGVNCPQWIIAMEACAAHTLICVPLYDTLGSGAVDYIVEHAEIDFVFVQDTKIKGLLEPDCKCAKRLKAIVSFTNVSDELSHKASEIGVKTYSWIDFLHMGREKPEDTNPPKAFNICTIMYTSGTSGDPKGVVLTHQAVATFVVGMDLYMDQFEDKMTHDDVYLSFLPLAHILDRMNEEYFFRKGASVGYYHGNLNVLRDDIQELKPTYLAGVPRVFERIHEGIQKALQELNPRRRFIFNALYKHKLAWLNRGYSHSKASPMADFIAFRKIRDKLGGRIRLLVSGGAPLSPEIEEFLRVTCCCFVVQGYGLTETLGGTALGFPDEMCMLGTVGIPAVYNEIRLEEVSEMGYD…
AT3G27670.1	AtCER13-1	MASYATLLEKTRVPQPSIQRFAVISVFSKLRSAPEQFGSEAEAGREAISFCLTSESITVVDQSVHELCRLVSDSVLDLSRGLLELQSALEGCDSKLVSLFVKGLGFLIRIGYERNNGNWKFNSTENHPFVRIQSSRVETQTELLHQVSLFVMHNRRLGMVGVCEFLEPFLNFTILRIPLSDSSSSLFARELISSMASLCCSSRHEALPIFRLLMRCLKYIPGNNLEVIVKILVDAYTVVVRDLVGTGLEVTEVHLLGVQLVDGVLFLCASPHVQTTEQESVIESLKHLLAVQKDLGLAYSHDLSLVVLSLVFMLAKSTVEHEQLCILKFLLFLLKWKTESENLSVKDAAGSSVESLLLFPITALMSSPSKSIKVAASKVLSIVENFLVTVSNAPKIEVH…
AT3G55360.1	AtCER10-1	MKVTVVSRSGREVLKAPLDLPDSATVADLQEAFHKRAKKFYPSRQRLTLPVTPGSKDKPVVLNSKKSLKEYCDGNNNSLTVVFKDLGAQVSYRTLFFFEYLGPLLIYPVFYYFPVYKFLGYGEDCVIHPVQTYAMYYWCFHYFKRILETFFVHRFSHATSPIGNVFRNCAYYWSFGAYIAYYVNHPLYTPVSDLQMKIGFGFGLVCQVANFYCHILLKNLRDPSGAGGYQIPRGFLFNIVTCANYTTEIYQWLGFNIATQTIAGYVFLAVAALIMTNWALGKHSRLRKIFDGKDGKPKYPRRWVILPPFL*
AT3G60500.1	AtCER7-1	MEGRLANMWRLTVNESKFVETALQSELRVDGRGLYDYRKLTIKFGKEYGSSEVQLGQTHVMGFVTAQLVQPYKDRPNEGSLSIFTEFSPMADPSFEPGRPGESAVELGRIIDRGLRESRAVDTESLCVLAGKMVWSVRIDLHILDNGGNLVDAANIAALAALMTFRRPDCTVGGENGQEVIIHPLEEREPLPLIIHHLPIAFTFGFFNKGNIVVMDPTYVEEAVMCGRMTVTVNANGDICAIQKPGEEGVNQSVILHCLRLASSRAAATTKIIREEVEAYNCERSLQKVKRHPTLAKSEVSGPTVAVKEEHRKSSDQERAAEISREHVERLKLSTEEVRSSKEEEAANFKGGPSNWDPYSEAMDVDSLKVSLASRGDPVTKSSSTKKMNGSGNAQKVGV…
AT3G60500.2	AtCER7-2	MEGRLANMWRLTVNESKFVETALQSELRVDGRGLYDYRKLTIKFGKEYGSSEVQLGQTHVMGFVTAQLVQPYKDRPNEGSLSIFTEFSPMADPSFEPGRPGESAVELGRIIDRGLRESRAVDTESLCVLAGKMVWSVRIDLHILDNGGNLVDAANIAALAALMTFRRPDCTVGGENGQEVIIHPLEEREPLPLIIHHLPIAFTFGFFNKGNIVVMDPTYVEEAVMCGRMTVTVNANGDICAIQKPGEEGVNQSVILHCLRLASSRAAATTKIIREEVEAYNCERSLQKVKRHPTLAKSEVSGPTVAVKEEHRKSSDQERAAEISREHVERLKLSTEEVRSSKEEEAANFKGGPSNWDPYSEAMDVDSLKVSLASRGDPVTKSSSTKKMNGSGNAQKVGV…
AT3G60500.3	AtCER7-3	MEGRLANMWRLTVNESKFVETALQSELRVDGRGLYDYRKLTIKFGKEYGSSEVQLGQTHVMGFVTAQLVQPYKDRPNEGSLSIFTEFSPMADPSFEPGRPGESAVELGRIIDRGLRESRAVDTESLCVLAGKMVWSVRIDLHILDNGGNLVDAANIAALAALMTFRRPDCTVGGENGQEVIIHPLEEREPLPLIIHHLPIAFTFGFFNKGNIVVMDPTYVEEAVMCGRMTVTVNANGDICAIQKPGEEGVNQSVILHCLRLASSRAAATTKIIREEVEAYNCERSLQKVKRHPTLAKSEVSGPTVAVKEEHRKSSDQERAAEISREHVERLKLSTEEVRSSKEEEAANFKGGPSNWDPYSEAMDVDSLKVSLASRGDPVTKSSSTKKMNGSGNAQKVGV…
AT3G60500.4	AtCER7-4	MEGRLANMWRLTVNESKFVETALQSELRVDGRGLYDYRKLTIKFGKEYGSSEVQLGQTHVMGFVTAQLVQPYKDRPNEGSLSIFTEFSPMADPSFEPGRPGESAVELGRIIDRGLRESRAVDTESLCVLAGKMVWSVRIDLHILDNGGNLVDAANIAALAALMTFRRPDCTVGGENGQEVIIHPLEEREPLPLIIHHLPIAFTFGFFNKGNIVVMDPTYVEEAVMCGRMTVTVNANGDICAIQKPGEEGVNQSVILHCLRLASSRAAATTKIIREEVEAYNCERSLQKVKRHPTLAKSEVSGPTVAVKEEHRKSSDQERAAEISREHVERLKLSTEEVRSSKEEEAANFKGGPSNWYSLECFTLWFVKEPP*
AT4G13840.1	AtCER26-1	MGRSQEQGQGQGPVHSIRLSTVGATRPTETGTTHEPTGLDLAMKLHYLKAAYIYSAETARDLTVRHLKEAMFMLFDQIAWTTGRFSRRDSGRPYIKCNDCGTRFVEGQCNLTVEEWLSKPDRSVDEFLVYHHPIGPELTFSPLIYVQMTRFKCGGLGLGLSWANIIGDAFSLFYAFNLWAKAITGEKIYAPTTPSIGERRFQSPNPTVKDPVSIKRVEPVGDLWVTPNDKKLANYCFNLSVADQISPHFPAKGDDSIPVFEILAGIIWKCIAKVRVEPKPVTVTIIKKDPNDLKLNAIRNSQVISSVSVDFPVAEATVEELVKAMGEAKDERCGIEEIGESCDGNLDFVVYGAKLTFLDLTGEDLYEAKVMGKSPESVYCNVEGIGEEGLVVVYAAAKS…
AT4G24510.1	AtCER2-1	MEGSPVTSVRLSSVVPASVVGENKPRQLTPMDLAMKLHYVRAVYFFKGARDFTVADVKNTMFTLQSLLQSYHHVSGRIRMSDNDNDTSAAAIPYIRCNDSGIRVVEANVEEFTVEKWLELDDRSIDHRFLVYDHVLGPDLTFSPLVFLQITQFKCGGLCIGLSWAHILGDVFSASTFMKTLGQLVSGHAPTKPVYPKTPELTSHARNDGEAISIEKIDSVGEYWLLTNKCKMGRHIFNFSLNHIDSLMAKYTTRDQPFSEVDILYALIWKSLLNIRGETNTNVITICDRKKSSTCWNEDLVISVVEKNDEMVGISELAALIAGEKREENGAIKRMIEQDKGSSDFFTYGANLTFVNLDEIDMYELEINGGKPDFVNYTIHGVGDKGVVLVFPKQNFARI…
AT4G33790.1	AtCER4-1	MSTEMEVVSVLKYLDNKSILVVGAAGFLANIFVEKILRVAPNVKKLYLLLRASKGKSATQRFNDEILKKDLFKVLKEKYGPNLNQLTSEKITIVDGDICLEDLGLQDFDLAHEMIHQVDAIVNLAATTKFDERYDVALGINTLGALNVLNFAKRCAKVKILVHVSTAYVCGEKSGLIMETPYRMGETLNGTTGLDINYEKKLVQEKLDQLRVIGAAPETITETMKDLGLRRAKMYGWPNTYVFTKAMGEMMVGTKRENLSLVLLRPSIITSTFKEPFPGWTEGIRTIDSLAVGYGKGKLTCFLCDLDAVSDVMPADMVVNSILVSMAAQAGKQEEIIYHVGSSLRNPMKNSKFPELAYRYFSIKPWTNKEGKVVKVGAIEILSSMRSFHRYMTIRYLIA…
AT4G33790.2	AtCER4-2	MIHQVDAIVNLAATTKFDERYDVALGINTLGALNVLNFAKRCAKVKILVHVSTAYVCGEKSGLIMETPYRMGETLNGTTGLDINYEKKLVQEKLDQLRVIGAAPETITETMKDLGLRRAKMYGWPNTYVFTKAMGEMMVGTKRENLSLVLLRPSIITSTFKEPFPGWTEGIRTIDSLAVGYGKGKLTCFLCDLDAVSDVMPADMVVNSILVSMAAQAGKQEEIIYHVGSSLRNPMKNSKFPELAYRYFSIKPWTNKEGKVVKVGAIEILSSMRSFHRYMTIRYLIALKGLELVNIILCKLFEKEFQYFNKKINFIFRLVDLYQPYLFFYGIFDDSNTEKLRKMVSKTGVENEMFYFDPKVLDWDDYFLNTHVIGLLKYVF*
AT4G34100.1	AtCER9-1	MEISPADSLSISGAAASEVVSEPSVSSSSSSSSPNQASPNPFSNMDPAVSTATGSRYVDDDEDEEDVCRICRNPGDADNPLRYPCACSGSIKFVHQDCLLQWLNHSNARQCEVCKHPFSFSPVYADNAPSRLPFQEFVVGIAMKACHVLQFFLRLSFVLSVWLLTIPFITFWIWRLAFVRTFGEAQRLFLSHISTTVILTDCLHGFLLSASIVFIFLGATSLRDYFRHLRELGGQEERDDDVDRNGARAARRPAGQANRNLAGEGNGEDAGDQGAAVGQIARRNPENVLARLDIQAARLEAQVEQMFDGLDDADGAEDVPFDELVGMQGPVFHLVENAFTVLASNMIFLGVVIFVPFTLGRIILYHVSWLFAAARGPAVAASLHLTDTGLSLENITLKS…
AT4G34100.2	AtCER9-2	MEISPADSLSISGAAASEVVSEPSVSSSSSSSSPNQASPNPFSNMDPAVSTATGSRYVDDDEDEEDVCRICRNPGDADNPLRYPCACSGSIKFVHQDCLLQWLNHSNARQCEVCKHPFSFSPVYADNAPSRLPFQEFVVGIAMKACHVLQFFLRLSFVLSVWLLTIPFITFWIWRLAFVRTFGEAQRLFLSHISTTVILTDCLHGFLLSASIVFIFLGATSLRDYFRHLRELGGQEERDDDVDRNGARAARRPAGQANRNLAGEGNGEDAGDQGAAVGQIARRNPENVLARLDIQAARLEAQVEQMFDGLDDADGAEDVPFDELVGMQGPVFHLVENAFTVLASNMIFLGVVIFVPFTLGRIILYHVSWLFAAARGPAVAASLHLTDTGLSLENITLKS…
AT5G01270.1	AtCER11-1	MNRLGHKSVVYHGDLRLGELDVNHVSSSHEFRFPNDEIRIHHLSPAGERCPPLAILQTIASFAVRCKLESSAPVKSQELMHLHAVCFHELKTAVVMLGDEEIHLVAMPSKEKKFPCFWCFSVPSGLYDSCLRMLNTRCLSIVFDLDETLIVANTMKSFEDRIEALKSWISREMDPVRINGMSAELKRYMDDRMLLKQYIDNDYAFDNGVLLKAQPEEVRPTSDGQEKVCRPVIRLPEKNTVLTRIKPEIRDTSVLVKLRPAWEELRSYLTAKTRKRFEVYVCTMAERDYALEMWRLLDPEAHLISLKELRDRIVCVKPDAKKSLLSVFNGGICHPKMAMVIDDRMKVWEDKDQPRVHVVSAYLPYYAPQAETALVVPHLCVARNVACNVRGYFFKEFDE…
AT5G01270.2	AtCER11-2	MNRLGHKSVVYHGDLRLGELDVNHVSSSHEFRFPNDEIRIHHLSPAGERCPPLAILQTIASFAVRCKLESSAPVKSQELMHLHAVCFHELKTAVVMLGDEEIHLVAMPSKEKKFPCFWCFSVPSGLYDSCLRMLNTRCLSIVFDLDETLIVANTMKSFEDRIEALKSWISREMDPVRINGMSAELKRYMDDRMLLKQYIDNDYAFDNGVLLKAQPEEVRPTSDGQEKVCRPVIRLPEKNTVLTRIKPEIRDTSVLVKLRPAWEELRSYLTAKTRKRFEVYVCTMAERDYALEMWRLLDPEAHLISLKELRDRIVCVKPDAKKSLLSVFNGGICHPKMAMVIDDRMKVWEDKDQPRVHVVSAYLPYYAPQAETALVVPHLCVARNVACNVRGYFFKEFDE…
AT5G44150.1	AtCER16-1	MDSKSLAKSKRAHTLHHSKKSHSVHKPKVPGVSEKNPEKLQGNQTKSPVQSRRVSALPSNWDRYDDELDAAEDSSISLHSDVIVPKSKGADYLHLISEAQAESNSKIENNLDCLSSLDDLLHDEFSRVVGSMISARGEGILSWMEDDNFVVEEDGSGSYQEPGFLSLNLNVLAKTLENVDLHERLYIDPDLLPLPELNTSQTKVSRNEEPSHSHIAQNDPIVVPGESSVREAESLDQVKDILILTDESEKSSAIEADLDLLLNSFSEAHTQPNPVASASGKSSAFETELDSLLKSHSSTEQFNKPGNPSDQKIHMTGFNDVLDDLLESTPVSIIPQSNQTSSKVLDDFDSWLDTI*
AT5G57800.1	AtCER3-1	MVAFLSAWPWENFGNLKYLLYAPLAAQVVYSWVYEEDISKVLWCIHILIICGLKALVHELWSVFNNMLFVTRTLRINPKGIDFKQIDHEWHWDNYIILQAIIVSLICYMSPPLMMMINSLPLWNTKGLIALIVLHVTFSEPLYYFLHRSFHRNNYFFTHYHSFHHSSPVPHPMTAGNATLLENIILCVVAGVPLIGCCLFGVGSLSAIYGYAVMFDFMRCLGHCNVEIFSHKLFEILPVLRYLIYTPTYHSLHHQEMGTNFCLFMPLFDVLGDTQNPNSWELQKKIRLSAGERKRVPEFVFLAHGVDVMSAMHAPFVFRSFASMPYTTRIFLLPMWPFTFCVMLGMWAWSKTFLFSFYTLRNNLCQTWGVPRFGFQYFLPFATKGINDQIEAAILRADK…
MD02G1227000	MdCER1-L1	MYLSNRLFSGAQNVPLWRTDGVSQDHKNGSDLEENVGDGSQDHENGGDIDLNVDDDHVGVEENIESPEPTFHLNIYDPRIWDDLNAEMRALFVENGPIRETNLTYPKDKLSRKFSSHYYDRKLPTGEIYDRKWLVYSKELDKIFCFCCKLFKTITSKSELAKDGISDWRHLGVKLDQHEKTVIHPFAEHIVYSLLFSIPMLATVFMGTVSVLSCVGYTYIEFMNNMGHCNFELIPNYLFSLFPPLKYLMYTSSFHFLHHTQFRTNYCLFMPFYDYVYGTVDNSADSLYETSLKREEESPDILHLTHLTTPESIYHLPLGFASLASIPHTSKWYLWLMWPVTLWYMVLTRICGRTFVVERQRFNKLGLQTWVIPKYTLQYYFRFQ
MD02G1226900	MdCER1-L2	MASMPGILTDWPWKPLGSFKALSYLIIIYLIMAPWVIHSTMLFMMNDGKDRDIAYILIFPLMLWRMIHNQIWITLSRYRTAKGNGRILDKGLEFDQVDRERNWDDQILFNGTLMYLSNRLFSGAQNVPLWRTDGVVATILLHAGPVEYLYYWFHRALHHHYLYSRYHSHHHSSIVTEPITSVIHPFAEHIVYSLLFSIPMLATVFMGTASVISLVGYHTYIDFMNNMGHCNFELIPNCLFSLFPPLKYLMYTPSFHSLHHTQFRTNYSLFMPFYDYVYGTMDNSTDSLYETSLKREEESPDILHLTHLTTPESIYHLPLGFASLASIPHTPKWYLWLMWPVTLWYMVLTRICGRTFVVERQRFNKLRLQTWVIPKYTLQYNFRFQKEAINCLIEEAIVQ…
MD04G1016900	MdCER26-L1	MVLASQENLVYGIKLSSVGPARVTGSDVVHNPSGMDLAMKLHYLRGVYFFDSQAAQGMTTNRIKEAMFTWLCVSYRTCGRFRRSESGRPYLKCNDCGVRYLEAQCDKTLDEWLGLDCSLQKLLASNQIIGPELFFSPVVLFQVTYFKCGGISLGLSWSHVLGDAFAASDFINGLGQVMSGLEISKLPNYANPNTNVQQKLAKNPSPPPLSIRHVDSVGDYWISPNNCKMETFSFPVTATQLNNLQVKILGPIQSDQIPIFELICALIWKCIATVREGPQPKLVTICKNDTNRRTEGECSNSQTISTVEADFRVSDMDPKELANLLAKQAGQNEKTRIEEAIENENGVADFVVYGANLTFVNWEDVDFYGLEVKGHKPVCVHYNIQGVGDEGAVLLLPAG…
MD04G1016700	MdCER26-L2	MVLASQENLVYGIKLSSVGPARVTGSDVVHNPSGMDLAMKLHYLRGVYFFDSQAAQGLTTNRIKEAMFTWLCVSYQTCGRFRRSESGRPYLKCNDCGARYLEAQCDKTIDEWLGMDCSLQKLLASNQIIGPELFFSPVVLFQVTYFKCGGMSLGLSWSHVLGDAFAASDFINGLGQVMSGLEPSRLPNYAKPNTNVQQKLAKNPSPPPLSIRHVDSVGDYWISPNKCKMETFSFTVTATQLNNLQVKILGPIQSDQIPIFELICALIWKCVATVREGPQPKLVTICKNDTNNRTEGNSQTISTVEADFRVSDMDLKELANLLAKQAGQNEKTRIEEAIEKENGVADFVVYGANLTFVNWEDVDFYGLEVKGHKPVCVHYNIQGVGDEGAVLLLPAGAKE…
MD07G1083700	MdCER1-L3	MFHSLHHTQFRTNYSLFMPIYDYIYGTMDKSTDALYESSMKRGEELPDVVHLTHLTTPESIYHLPLGFASLASRPHKSTWYMWLMWPVTFLSMILTRIYGRPFVVERQFFNKLTLQTWVIPRYTTQVRTIFFSLLKAYFFIGMLELCLYILLQYYLQLQNGSINTLIEEAIVEAEKKGVKVTSVGLLDQGEELNGYGGLYVRRHPHLKLKVVDGSSLAVAVILNSIPRGTTQVVLRGNLTKVAYAIAFALSQKGIQIWLVGYGFTDKEQMNASKGTLFVPFSQLPPKKLRKDCFYHYTPAMKIPTSMENNWLPRRVMSAWRVAGIMHALEDYHEHDCGYPMSSNDKIWLASLRHGFQPLLVNVGE
MD07G1086700	MdCER1-L4	MSWTSFWRRIENTPFLGFSLKYYLRFQKGAINSLIEEAIVQAGRKGVKVISLGLLNQASFYLPISEYGGLYVNRHPHLKIKVVDGSSLAVAVILNSSPKGTTQVVLRGNLTKVAYAIAYAFSQKGIQVATLHQAEYMKLAKSLSATESSLVLAASYTHMVMCSSLEENEYKMTIFFLSAPRGTLFVPFSHLPQKKKKKKLRKDCFDHHTPAMKIPTSLENVHSCENWLPRRVMRAWRIAGIVHALEGWKEHDCDNTMSNTEKIWQASLRHGFHPLVVTTQPM
MD07G1086500	MdCER1-L5	MRVFFFKQTILSTLNGGSGLRAGLHIVYSLLFSIPMLATVFMGTVSVISFAGYITYIDFMNNMGHCNFELIPNCLFSLFPPLKYLMYTPSEVESPDVLHLTHLTTPESIYHLPLGFASLSSMPDTSKWYLWLMWPVTFLVHGVNSDLWSYTFVIERQRFNKLRLQTWVIPIYTLQKGAINSLIEEAIVQAERKGVKFISLGLLNQASFYLPISEGVILKCIFSSLPSTRPFGSLLASGSVGTPKLSEKKARALPRWVTTGKLLVSSQKQNREGMVSPKRIISCYGDRESPGCGGPWPGWPEWYQSQSLAGSVSMRTSGP
MD07G1086200	MdCER1-L6	MATTPGILTDWPWTPLGSFKHVVVAPWIIHGAYSYFVNDEKDKDLSYFLIFPFMLWRFLHNQLWISLSRYRTAKGNGRIVDKGLEFEQVDRERNWDDQILFNGILFYLGSRHLPGATNLPFWRTDGVILTILLHAGPVEFLYYWLHRALHHHFLYSRYHSHHHSSIVTEPITSVIHPFAEHISYFVLFAIPMLTTMYTGTSSIVSFAGYVTYIDFMNNMGHCNFELIPKWLFTIFPPLKYLLYTPSYHSLHHTQFRTNYCLFMPVYDYVYGTMDKSSDSLYETSLKREEESPDVLHLTHLTTPESIYHLPLGFAALASRPHTRTWYLWLMWPVTLWSMMITWIHGRTFVVDRHRFDKLRLQTWAIPKYNFASEAPSTFMQWQNEAINGLIEDAILDAEE…
MD07G1083800	MdCER1-L7	MFTPYCMHIYSQCFCYLILAPWVIHSTSLFIVNDGKDRDSTYLLMFPLMLWRMIHNQIWITLSRYRTAKGNGRIVDKGLEFDQVDREKNWDDQILFNGGLSYLVNRMFSGAQNMPLWRTDGVIFTFLLHAGPVEYFNYWFHRALHHHYLYSRPYEFQHQNYTVKVFHAVIHPFAEHVVYSMIFSMPILATVFMGTVSVTSIAGYITYIDFMNNMGHCVRGRNFRRGCLLADEHTAPREVGADTLAWPPAAVILPECSLKDSDSSAIYLYCHCKVLLG
MD07G1086300	MdCER1-L8	MPRSCCRVATLHQDEYIKLTKSLSAIESSLVAESHAHKIWLVGDGLTEKEQLSAPSGTLFVPFSQLPPKKLRKDCFYHYTPAMKIPTSLENVHSCENWLPRRVMSAWRIAGVQALDGWKEHDCDNTMSALRKFGKQVFDMAFTLLSSPLNRCYYL
MD08G1199300	MdCER1-L9	MVSSTSLRLSTVVPATRTGDENTVHELTNMDLAMKLHYIKGVYFFKSEAVEGLKIYDLKKPMFRLLQLYFTASRRIRRSKTGRPFIKCNDSGLRIVEAHYEEMVDEWFARAMEDSSLLDGLAYNQALGPDLGYSPLVFLQFTWFKCGGMAVELSWANVLGDAFSTSAFMNMWGKIIAGQVPRKLLHVLPPGKPESPSLSSVPKTPFSV
MD08G1199200	MdCER1-L10	MFHVFAEKLDHLVSNISCPPSNQSAKVSSAFEVLSAIIWKSLSKIMDGSEQIKRVTICTKNVYKREFGVLSNDIVWSTVAADFLVAEAEVSDLLTFVNLEEAEIYGLELKGQKPVYTSYGISGVGDEGLVLVLPASTNNVDRLVSVVLPENQLAQLKSELQRNWSIA
MD13G1075300	MdCER1-L11	MEGVGLGLVWYSCALKKNCCENKQLCSVIHPFAEHIVYSLLFSIPMLATVFMGTVSVISFAGYITYIDFMNNMGHCNFELIPNCLFSLFPPLKYLMYTPSFHSLHHTQFQINYSLFMPFYDYIYGTMDKSTDSLYETSLKREVESPDVLHLTHLTTPESIYHLPLGFASLSSMPDTSKWYLWLMWPVTFWYMVLIRICGRTFVIERQRFNKLRLQTWVIPIYTLQKGAINSLIEEAIVQAERKGVKFISLGLLNQASFYLPISE
MD13G1273200	MdCER1-L12	MGAPLSAWPWEYLGSFKYVLFGPLIGKVLYSIIHEKEDPLTLLTTSWCLHILLLCILRAVIHQLWSSYTNMLFLTRNRRIIQQGVDFKQIDKEWHWDNFIILHGLIASMVCCLVPSSLQNLPLWSTRGFITTLVLHVGVSEPLYYWVHKRFHSNNYFFDNYHSLHHSSPVPQTSTAGNATLLEHLILSITIGIPVFGTNLMGFGSVCMIYGYVLVFDFLRCLGHSNVEVVPHQLFEKKPFLRYLLYTPTYHSLHHTEMDTNFCLFMPLFDALGKTLNAKSWGLHKQISLNAGKNGKAPDFVFLAHVVDLSSSLHVPFVFRSFSSIPFSMRFFLVFGWLPGIVAMLAMWAWAKTFLISFYNLRDRLHQTWAVPRYGFQYFLPFALDGINNQIEQAILRAD…
MD15G1386800	MdCER1-L13	MVSSTSLRLSSVVPATMTGDENKVHELTNMDLAMKLHYIKGVYFFKSEAVEGLTIYDLKKPMFELLQLHITASGRIRITETGRPFIKCNDGGVRIVEAHSEETVDEWFARAVEDSSLFDGLAYNQSLGPDLGYSPLVFLQFTWFKCGGMAVGLSWANVLGDAFSASDFMNMWGKIMAGHVPRKLLHVPPPGKHEFPSLSSVPKTPFSLKRVDPVGDYWVTPNNYKMRKHIFHVSAEKLDHLVSNISCPPSNQSAKVSSAFEVLSAIIWKTLSKIKESSEQIRRVTICTKNAHKGEFEIRTNDMVWSTVEANFLVAEAEVSDLVELMMNKRAEENGAIEEMTGREEGGINSDFIAYGAKLTFMNLEEAEIYRLELKGQKPVYANYGVSGVGDEGLVLVLP…
MD15G1386300	MdCER1-L14	MGSTNINCLNNSGTRLSSVVPATVTSDRNKVHELTDMDLAMKLHYIKGVYLFKSEAVEGLTIYDLKKPIFQLLQLYFTASGRIRRSETGRPFIRCNDSGVRIVEAHCEETVDELLAMAIEDSSAFNGLAYNQVLGPDLGFSPLVFVQFTWFKCGGMSVGLSWAHVLGDAFSASDFINMWGKFMAGHAPPKSPRPPEPGRRSQLQTLSIPGTPCSLKRVDSVGDHWLTTNSCQTKTHTFHISAKKLDHLLSSISCPPSQSAKFSAFEVLSAVIWKSLSKTKKENSEKIQIVTICAKNSRERELELPSNDMVFSTVEADFSVAKADVSKLAELIVNKRAEENGIIREVVRRDNGNSDFIAYGAKLTFVNLEEAEIYGLELKGQKPVYANYTIDGVGDEGGV…
MD16G1262000	MdCER1-L15	MADMDYGKWITPKEQLWAPSGTHFHEFVVPPILKFRRDCTYGDLAAMRLPADVEGLGNCEYTMDRGVVYACHAGGVVHYLEGWTHHEVGALDVDRIDLVWNVALNHGLKPVSSKPG
XP_022020422.1	HanCER1-1	MATTPGFLTDWPWKPLGNLKYLILAPSVVKATYDYVISNANDRDLTLLLIFPLLLIRALNNQFWISLSRYMTAKGKSRIVDKTIEFDQVDRERDWDDQIIFNGILYYVGYYSLTEARQMPLWRLDGVIIVILLHVGVVEFLYYWLHRALHHHFLYNRYHSHHHSSIVTEPITSVIHPFGEHIAYFTLFAIPLLTITLTKTGSIMAFAGYVTYIDVMNNMGHCNFELIPKVAFSIFPPLKYLMYTPSYHSLHHTQFRTNYSLFMPFYDYVYGTLDKSTDTLYENSLERTDESPNVVYLTHLTTPESIYHMRLGFASLASKPYTSPKWYLRMLWPVTIWSMIITWIYGQTFVVERNIFKKLKVQTWAVPKYKIQYFMEWQREAINDLIMEAILKAEGKGAK…
XP_022000020.1	HanCER1-2	MAATPGFLTNWPWKPLGNFKHVVLVPWVVKSVYNFITMDVNTRDSTTILIFLLLLTRMLHNQIWISFSRYKTAKGQNRIVDKNIEFEQVDRERNWDDQIILTGLLYYLVNYYFEGAQHLPIWRLDGVTIIIVLHAGPVEFLYYWFHRALHHHFLYNRYHSHHHSSIVTEPITSVIHPFAEHIVYFALFAIPLMTVVLCGKASMATIAGYVMYIDAMNNMGHCNFEFIPKSLFVMFPPLKYIMYTPTYHSLHHTQFRTNYSLFMPFYDYIHGTMDKSTDMLYEKSLKQKEESPHVVHLTHLTTPKVIYHMRLGFASLASKPHTSSKWYLWILSPITFLCMLITRVYGKTFVIERNVFKDLKLQTWTIPKYRTQYLMQGQRQTINGLIEDAILDAEAKGVK…
XP_022013162.1	HanCER1-3	MAATPGFLTNWPWKPLGSFKYVVLVPWVVKSVYDFMTMDVKTRDSTTILIFLFLLTRMLHNQIWISFSRYKTAKGQNRIVDKNIELEQVDRERNWDDQIILNGLLYYLINYYLEGAQHLPIWRLDGVIIVIVLHVGPVEFLYYWFHRALHHHFLYNRYHSHHHSSIVTEPITSVIHPFAEHIVYFALFAIPLMTVILCDKASMATLAGYLMYIDVMNNMGHCNFEFIPKSLFVMFPPLKYIMYTPTYHSLHHTQFRTNYSLFMPFYDYIYGTMDKSTDMLYEKSLKQKEESPHVVHLTHLTTPEAIYHMRLGFASLASKPHISSKWYLWILSPITFLSMLITRVYGKTFVIERNVFKDLILQTWTIPKYRTQYLMQGQRQTINGLIEDAILDAEAKGVK…
XP_021999892.1	HanCER1-4	MAATPGFLTNWPWKPLGNFKYVVLVPWVVKSVYDFMTMDVNTRDSTTILIFLLLLTRMLHNQIWISFSRYKTAKGQNRIVDKNIELEQVDRERNWDDQIILNGLVYYLVNYYFEGAQHLPIWRLDGVTIVIVLHVGPVEFLYYWFHRALHHHFLYNRYHSHHHSSIVTEPITSVIHPFAEHIAYFALFAIPLMTVVLCGKASMATVAGYVMYIDAMNNMGHCNFEFIPKSLFVMFPPLKYIMYTPTYHSLHHTQFRTNYSLFMPFYDYIYGTMDKSTDMLYEKSLTQKEESPHVVHLTHLTTPEAIYHMRLGFASLASKPHTSSKWYLWILSPVTFLSMLITRVYGKTFVIERNVFKDLKLQTWTIPKYRTQYLMQGQRQTINGLIEDAILDAEAKGVK…
XP_021994182.1	HanCER2-1	MVSSEQQNSIYGIKISTVSAGYVSGHNTIQELTAMDLAMKLHYLRFVYYFKAPTFDGFTILKIKETMFNWLNHAYIPCGRLRRADSGRSCIKCNDGGVRIIEAKCRLSLDEWLESGNDSRHKLLVPNQVLGPDLAFSPLVLIQLTDFKCGGKSVGMSWAHVLGDAFSAVGFINLWAQVIAGHYPAQPLTKPQQQNHTFDFQNPSPDPLSTKRVGPVGDLWSTSNNSKMEPFSFYLSPSELTRLQAQISGEKADEQIPVFECICVVIWQCLAKVKDGPGPKVVTICRNDLKTRDNGIITNERQTIGLVKTDISVGKQTPTELGSLLMNKVDDERLKIEESMARDDALPDFLIYGANLTFVDLSDAPFYNMEARGQKPVYVNCFIDNIADEGVVLVLPTPN…
XP_022009202.1	HanCER2-2	MVLSNEQSPIYDIKISTVGPGHVSGQGVVQELTGMDLAMKLHYIRTVYYFQSQAFEGLTIINIKETIFYWMNHAYIPCGRFRKSDSGRPYIKCNDCGVRFIEASCNMSLDEWLESRDDARHKLLVPSQVLGPDLLYSPPVLMQLTKFKGGGTAVGVSWAHVLGDAFTAAAFMNLWGQAIRKQYPAQPLRMAHSNNEAQKSQSPIKEPLAIKRVGPVGDHWVSSNDTKMGSYSFDVSWAELTRLRSKICGDKDNQKLSPFESICIVVWQCVAKIKHGSDVKTVTICQKDPENSFVGVITNKVQTVKVVKTDVSVEELSPMELGLLIMNQAVDETKIIEEAMESDIELPDFLVYGANLTFVDLHEAPVYDLNIRGHKPVCVNCSIDNVGDEGVVLVFPSRK…
XP_021981203.1	HanCER2-3	MYLSKEKMVSSKEQNSIYDIKISTVSAGCISGHDAVQELTAMDLAMKLHYLRFVYYFKTPMFDGFTILKIKETMFNWLNHAYIPCGRFRRTDAGRPFIKCNDSGVRLLEAKCHLSLDEWLESKDDSRHKLLVPNQVLGPDLAYSPLVSIQLTDFKCGGKSVGMSWSHVLGDAFSAVGFINLWAQAIAGHYPAHPLTMAQQQNQAHDFQNPNPNLDPLSVKRVDPVGDLWSTSNNSKMETFSFNISTSDLTRLQAQIGGTKVDQRVLEFECICVVIWQCLSKVRDGSGPRAVTICRNYLRNRNKGTITNESQTISLVKTDTPIGDYKPLELVSLIIDKADDDRMEIKKAIDRDDELPDFLIYGANLTFVDLSDASFYEMEVRGQKPVYVNCCIDNIGDEG…
XP_022037928.1	HanCER3-1	MAKIAPFSAWPWENLGTFKYMLLGPLVGSIVHSGLQGVDHLASNWCFHVFFISFLRFALYMWYTNICNMLFLTRNRLILQQGIDFDQIDKEWDWDNFVISQALLASLAIYIFPDGFANLPVWETKGLFVIVVIHVLVSEHLYYWVHRSLHGNYLFTPYHSFHHASAVPQPVTAGSTTFLEEVLVTTVIGLPVLGCCLSGYGSKTIIYGYVLVFDILRCFGHSNVEIMPQWIFEYFPFFKYILYTPTYYSLHHTEMKTNYCLFMPLYDVLWNTLNTKSWASQKKISLAAGKSTRIPDFVFLAHCVDITSALHVPFLFRSFSSMAYSARLFLVPLWPFTFVVMLLMWAKSKTFLLSFYNLRGKLHQTWAVPRFGFQYFLPFASEGINKHIEEAILRADKLG…
XP_035835193.1	HanCER3-2	MEIQKQNMLQGVEKDLVGDKGSSSSGKMGAPLFSWPWQNLGSLKYLFFGPLLVDFMYSNVYKKRQSEYAWCMHVIILSSLRGLVHQLWNTFDNMLFINRNRRLSQEGIDFHQIDKEWHWDNFIILQAFVASMIFLWINPSMTNYPIWNISGIISCILFHIGLSEPLYYCLHRLLHSSYFFQQYHWLHHSSKVNHPYTAGHATFLEHLLLCVIVGVPVIATTLIGHGSMIMFYGYFLVFDFLRCMGHSNVEVVPCRIFDTLPILKYVIYTPTYHFIHHKDMKTNFCLFMPLFDVLGKTLNKISWDLHREMHSNEGKKAKAPEFVFLAHGVDIMSSMHVPFVFRSLSSLPFSTKLILFPMWPFAFLVVLVMWAKSKPFLLTFCHLRGKLLQSWIVPRFGFM…
XP_021987621.1	HanCER3-4	MPKTAPFSSWPWESFGIFKYILLGPLVGKVLYSRLQADDDLASNWWFHLLLITILRFHLYAWYTNFCNMLWLTRNRRIIQHSVDFDQIDKEWDWDNFIILQALIASSCICMFPHNFANLPVWETKGLVTIVVMHVLVSEPLYYWVHRFLHGDYLFTPYHSLHHSSTVPQPVTVGSTTFLEELLVTTVLGLPILGCSLSGYGSKTIIFGYVLVFDFLRCFGHSNVEIMPHWIFDRFPIFKYILYTPSYYSIHHSEMKTNYCLFMPLYDAIWNTLDTNSWVLQKKITLDAGKSSRAPDFVFLAHVVDMTSSLHAPFVVRSFASMPYRARLFLLHLWPGAFLLMLVMWARSKTFLVSFYHLRGRLHQTWAVPRFGFQYFLPFASQGINKHIEDAILRADKLG…
XP_022005688.1	HanCER4-1	MELDNILDFLDSKSILITGATGFLAKIFVEKILRVQPNVKRLYLLVRATDAKSALQRFNKEAVAKDLFNILKEKHGANLQSFLSEKVTPVAGDITYENLGVKDSGLIEEMWGNIDVVVNVAATTNFDERYDSALALNTFGAKNVLNFASKCAKIKLLLHVSTAYVSGETPGLILETPYQLGNALNGAHGLDINTEKNIIEEKLKELSYDETATDKSITLAMKDLGIERANKFGWPNTYVFTKALGEMILGHMKGDMPLVILRPTIITSTYKEPFPGWIEGIRTIDSLAVGYGKGQLSCFLGDPESVIDVIPADMVVNAMIATMVAHANQPSCEIIYHIGSSVSNPLKYKSIQQSGYNYFSKHPWINKEGKPVIVGQVKVLNSMASFQRYFSLRYLLPLQ…
XP_022005717.1	HanCER4-2	MELDSILDFLDSKTILITGATGFLAKIFVEKILRVQPNVKKLYLLVRATDAKSALQRFNKEAVAKDLFNILKEKHGANLQSFLSEKVTPVAGDITYENLGVKDSGLIEEMWGNIDVVVNVAATTNFDERYDIALALNTFGAINVLNFASKCVQIKLLLHVSTAYVAGETPGLILETPYLLGKTLNDANGLDINTEKKIIEERLKELSYDKTSTDKSITLAMKDLGVERANKFGWPNTYVFTKALGEMILGHLKGDMPLVILRPTIITSTYKEPFPGWIEGIRTIDSLAVGYGKGQLSCFLGDPESIIDAIPADMVVNAMIATMVAHANQPSCEIIYHVGSSVSNPLKYKSIQQSGYKYFSKHPWINKEGKPVIVSEVKVLNSMASFQRYFSLRYLLPLQ…
XP_022000907.1	HanCER5-1	MEIEAALCEAVEGSVGGVVDHSGCGVGAYLVWEDLTVVLPNNSNKPTKRILNGLTGFAQPSRIMAIMGPSGSGKSTLLDSLAGRLAGNVIMTGSVLLNGKKRRLDYGAVAYVTQEDILMGTLTVKETITYSARLRLPGDLTKSEVNGIVEGTIMEMGLQDCADKLIGNWHLRGISGGEKKRLSIALEILTKPTLLFLDEPTSGLDSASAFFVVQALRSVARDGRRTVVSSIHQPSSEVFALFDDLFLLSGGETVFFGEAKLAVEFFAEAGIPCPSRRNPSDHFLRCINSDFDRINATLQGSQRLRDTKIMCTTSFPCSSTAQIKGMLVYKYKSSAYATAARTKIKEISTMEGLEVETKSVGSKATWWKQLKTLTNRSFINMCRDVGYYWLRIGVYIVVS…
XP_021982330.1	HanCER5-2	MSISQLKFGHQNLNSNSIHPVNLRFQSSHIKFKLATTRLHSSTSASLTQPLVPEDKIRATKHNLSPNINRLFDFLPGRSWWDLGEEDEADMVKTDNPVTVWYVLQRIWRLVADDKLVIYIGLCSLTVAAVSEICIPNLLAASVFAAQNGESLVLYKNLKILTFLCFASGICSGLRSGCFGIANMVLLKRLRKTLYTNILLQDVSFFDREPVGNLTSRLGADCQKLSHIISNNLHLIVRNTLQGTGALINLLTLSWPLALSSCFICILLCMIFLVYGWYQKKAAKLIQDSTAHANEVSQEALSLVRTIRVKGTETKEHERYKRWLDKLAFVSTRESVAYGLWNFSFSTLYRLTQVLAIILGGMSILAGHASAEQLTKYVLYCEWLIYAAWRLADNFSSLL…
XP_021988948.1	HanCER5-3	MEDRIKNKNMSSSSSWRQLKAMLRKNWLLKIRHPYITLAEILLPLVVMLMLMAIRTQVDTKIHPAQSYIQKDTFVEVGMSNISPTFEQVLESLFADNEYLAFAPNTSDTRMMIDILSYKFPLLKLVTKVYKDELELETYLKSDVYAACDEVKNCSNPKIKGAIVFHGQGPYLYDYSIRLNHTWAFSGFPDVKSIMDINGPYVNDLELGLNQIPILQYGYSGFLTLQQVMDSFIIFYAQQNVPNSLKIPWSQFTPSTIRLAPFPTREYTDDEFQSIIKDVMGVLYLLGFLFPISRLISYSVFEKEQKIKEGLYMMGLKDEIFHLSWFITYAIQFAITAAIITVCTMGTLFQYSDKTLVFVYFFLFGLSAIMLSFLISTFFTRAKSAVAVGTLAFLGAFFP…
XP_022012171.1	HanCER6-1	MPENLPDFSSSVKLKYVKLGYQYLINHILLFSLIPIASAVTVHLLNRGPDAILKTITSIHLDVVQTTCFVFVIVFVSTIYFMSKPRSIYLVDYTCYKPPITCRVPFSTFMEHSRLILKDNPKSVEFQMRILERSGLGEETSLPPAIHYIPPKPNMEAARGEAEAVIFSAIDNLFAKTGLKPKDIDVLIVNCSLFSPTPSLSAMVVNKYKLRSNIKSYNLSGMGCSAGIIAIDLARDLLQVLPNANAVVISTEIITPNYYQGNERAMLLPNCLFRMGAAALLLSNKRRERSRAKYKLVHVVRTHKGSDDRAYSCVYEQEDPQGLVGINLSKDLMVIAADALKSNITTMGPLVLPASEQLLFLFTLIGRKIFNPKWKPYIPDFKLAFEHFCIHAGGRAVID…
XP_022015431.1	HanCER6-2	MLKSAKQYYDFLINHVPKLFIITLIFAISIPTFQQFPYHLLNHLSLVHTLIFTLLIISILTFYFLNKPRTIYLVDFACFKPPNILRVPFATAAEHGSIILASQPKSIAFQLKIFERSGLGEETCLPHALHYLPPNPNMADARDESQLVIFSAMDSLFQNTGISPKDIDILIINCSLFAPTPSLSAMVVSKYKMRSNVKSFNLSGMGCSAGLISIDFAKHLLQVHPESYAVVISTEIITPNSYMGKERSMLLPNCLFRMGGAAVLLTNKRSQRKHAKYSLVHVVRTHKGSEDKSYRCVTQEEDKEGHVGIALNLDLMVIAANSLKSNISTIGPLVLPISEQLLFLFNLLGRKFLKLDLKPYIPDFKKAFDHFCIHAGGRAVIDDLQKHLRLSAEHVEASR…
XP_021989729.1	HanCER6-3	MSSTGEQHLLSTEIVNRGIESSGPDAGSMTFSVRVRRRLPDFVQSVNLKYVKLGYHYLINHAIYLATVPVLVLVFGAEIGSLSWEEMWWKLWHTTAGYDLFTLLLFLGVFIFTLSVYFLSRPRSVYLIDFACFKPADDLKVTKDEFIELARKSGKFDEASLAFQKKILESSGIGDETYVPKSISSPENTTTMKEGRAEASMVIFGALDELFNKTRVRPKDVGVLVVNCSIFNPTPSLSAMIINHYKMRGNILSFNLGGMGCSAGIIAVDLARDMLQANPNNVAVVVSTEMVGYNWYPGKDRSMLIPNCYIRMGCSAVLLSNRRRDYRRAKYRLEHIVRTHKGADDRYFRSVYQEEDEQRFKGLKISKDLVEIGGDALKTNITTLGPLVLPLSEQLLFFA…
XP_022000905.1	HanCER7-1	MEHRLANSLIMTVNEKKFIESALLSDIRVDGRRPFDYRNLTIRFGSEDGSAEVQLGQTQVIGFVTGQLSQPYRDRPNEGSFAIYTEFSPMADPSFEPGRPGETAIELGRIVDRGLRESRAVDTESLCVIAGKLVWSIRIDLHIIDNGGNLVDAANIAALAALSTFRRPECTLGGEDGQELIVHPPDEREPLSLILHHFPVAVTFGFIGKENTVVIDPTHYEEAVMGGSMTATLNTNGDVCAIQKAGGDAVSQTVIMQCLRIASVKAGDITSKIKDAVESYNTQRSLRKIKRHNPDQQGSSDVAKRHMERLTVGSDQSGIASQFNEHDKTNKRNSTLKGFSGGPASWDPYSKGVDGDALRTSLASRVAPVDKQKEESSQVNPETKSNPKSSETNSIALTH…
XP_022016202.1	HanCER7-2	MEQRLANSLIMTVNEKKFIENALVSDIRVDGRRPFDYRNLTIRFGSEDGSSEVQLGKTQVLAFVTGQLVQPYRDRPNEGTFAIYTEFSPMADPSFEPGRPGDSAIELGRIVDRGLRESRAVDTESLCVIAGKLVWSIRIDLHIIDNGGNLVDAANIAALAALSTFRRPECTIGGEDGQELTVHPPDVREPLPLIMHHFPVAVTFGFIGKENIVVIDPTHYEEEVMGGSLTATLNTNGDVCAIQKAGGDGVLQSVIMQCLRIASVKAGDITSKIKSAVESYNTQRALRKIKRHNPSSAVSNAAKHNEESTQVNTETKSIQQSSDTNTSASTHDVTNIGSPEQQSKTLKDAVKPKHKKRKKSTSNANAS
XP_022034435.1	HanCER8-1	MDKLQFAVKVEDGRKGDPSVGPVYRNPLAEQSFPPVDSQFKTTWDVFRCAVEKYPNNRMLGWRELENGTWGPYVWKTYKSVYQEVLHVANAFRASGFQPGCKVGIYGSNCPQWIVAMEACNAQSLICVPLYDTLGAGAVNFILEHAEVDIVFVQDKKVKQLLDPDCTHTKRLKAIVCFTSMEDNEKEMAESIGIKTFSWNDFLDMGSKHPSELQTPEPTDICTIMYTSGTNGDPKGVVLTHENATTNINGVDLFMEQFEDKMTEDDVYLSFLPLAHILDRMIEEYFFRKGASVGFFHGDINALRDDMMELKPTFLAGVPRVLERIYEGVLKGLEELNPRRRKIFDILYNYKLRWLKAGYKQKDASPFADMLAFSKIKNKLGGRIRLIVSGGAPLSPEVE…
XP_022010457.1	HanCER8-2	MDKQFAVKVENGQKGVNGEPSVGPIYRNLLAKDGFPPLDSDLKTTWDVFRNSVEKYPDNKMLGWREFVDGKWGPYLWKSYKTVYEEVLNAAAALRASGIGPGCKVGIYGANCPQWIVAMEACNAQSYISVPLYDTLGPGAVNFILDHAEVDVVFVQDKKVKELLNPDCIHTQRLKLIVCFTSMKEDEKKKADSMGIKSYAWNEFLHMGSKHPSELHTPEPSAICTIMYTSGTSGDPKGVIITHENATINIRGVDLFMEQFEDKMTVDDVYLSFLPLAHILDRMIEEYFIRKGASVGFYHGDINALRDDMMELKPTFLAGVPRVLERIHEGVLKGLEEVNPRRRKIFHLLYNYKLRWMKAGYKQKYASPLADLLAFRKVKNRLGGRIRLIVSGGAPLSSE…
XP_022029215.1	HanCER8-3	MSSKKFIVEVEPAIEATDGKPSMGPVYRSVFAKDGFPPPIDGLDSCWDVFRLSVEKYPDNRMLGTRELVNGKHGPYVWLTYKQVYDKVIQVGNAIRACGVEPGGRCGIYGANCAEWVMSMEACNAHGLYCVPLYDTLGAGAVEFIICHAEVTIAFVEEKKIPELLKTFPAAGEHLKTIVSFGKVTPEQKEQVGNFGVVIHSWEEFLSLGDDKNFDLPLKKKSDICTIMYTSGTTGDPKGVLISNNSIVTLIAGVRRLLGSANESLDANDVYLSFLPLAHIFDRVIEECFINHGASIGFWRGDVKLLIEDIGELKPTIFCAVPRVLDRIYSGLQQKIAAGGFLKRNLFNLAYNYKLHNMKSGHKHSEASPLSDKIVFSKVKQGLGGNVRIILSGAAPLAP…
XP_021981917.1	HanCER9-1	MEIAPATHHGVNAPEIDMHDDDDEEEDVCRICRNPGDADNPLRYPCACSGSIKFVHQDCLLQWLNHSNARNCEVCKHPFSFSPVYAENAPARLPFQEFVVGMAMKAYHVLQFFLRLSFVLSVWLLIIPFITFWIWRFSFVRNYGEAQGLFLSHISTTVILTDCLHGFLLSASIVFIFLGATSLRDYFRHLREIGGQEGEGEDEGARVARRQPQPAQANRNLVGEDAQGIAGAGQMIRRNAENVAARWEMQAARLEAHVEQMFDGLDDGDAAEDVPFDELVGMQGPVFHLVENAFTVLASNMIFLGVVILVPFHLGRFILYHLSSATTPVLSTGVLLSEQALALANITLKNALTGVTNFTSDNNVLGHVTEVLNVNSSGLVESSNTNNVTVPVSSDFLKS…
XP_022028051.1	HanCER9-2	METADGIEAVNAPLHHPPDLTSTSQSVSAGNVNSFISYDDDDDDEEDVCRICRNNGDDDNPLRYPCACSGSIKFVHQDCLLQWLNHSNARQCEVCKHPFSFSPVYAENAPARLPFQEFVVGMAMKAYHVLQFFLRLSFVLSVWLLIIPFITFWIWRFSFVRNYGEAQGLFLSHISTYVILTDCLHGFLLSASIVFIFLGATSLRDYFRHLREIGGQDGDREDEGDRNGARVARRPPVQANRNVIGEGNGDDAGGAQGIAGAGQMIRRNAENVAARWEMQAARLEAHVEQMFDGLDDGDGAEDVPFDELVGMQGPVFHLVENAFTVLASNMIFLAVVILVPFHLGRFILYHLSWMLSSAATPVLSTGLPLNEQALALANITLKNALTGVTNLTSDTNSNN…
XP_022018791.1	HanCER9-3	MMNEQLVAAADDGAGVAAVVNASASSSSESSGSRVTSASGSDDADSGKNVTTNVYDDDDDEDGDVCRICRNPGDVDNPLRYPCACSGSIKFVHQDCLLQWLNHSNARQCEVCKHPFSFSPVYAENAPAKLPFQEFVVGISLKAYHVLQFFLRLTFVLSVWLVIIPFITFWIWRFSFVRSFGEAQRLFLSHISPTFILTDCLHGFLLSASIVFIFLGATSLRDYFHHLRELEGAEGDANGARVARRPPNRNLGGENAGHIIRRNAEDVAARLEMQAARLEAHVEQMFDGDGAEDVPFDELVGMQGPLFHLVENAFTVLASNMIFIGVMILVPFHLGRFVLYHLSWLLSSTTNPMLSTVVPLTEQALSLANITLKNALTAVANLTSDHIPYNNTVIDHVSE…
XP_022013936.1	HanCER10-1	MKVTVTTRSGRELINGGLVLDSSATVADLQEAIHQKIKKYHPSRQRLTLPVEPGSKKKPTVLQHKKSLKEYTTENSDTITVVFKDLGPQVSYRTLFFFEYLGPLILYPVFYYFPVYQFFGYKDERVIHPVQTYAMYYWCLHYFKRIMETFFVHRFSHATSPLSNVFRNCAYYWTFGCYIAYYVNHPLYTPVSDLQMKIGFGFGLVMQVANLYCHVILRNLRSPSGNGGYQIPQGFLFNIVTCANYTTEIYQWLGFNIATQTVAGYVFLVVAASIMTNWALAKHRRLRRLFDGKEGRPKYPRRWVILPPFL
XP_022006273.2	HanCER10-2	MKWHTYRYRHVRGFSIALRYSYTGLSSPFIQSDSLASCCIYPTIRLYNPSKSPPISPITHSINPCISSSKISNFLTYHCFLRYLLIAGNMKVTVTTRSGRELINGGLVLDSSATVADLQEAIHQRIKKYYPSRQRLTLPLQPGSKEKAVVLQSKKSLKEYTNGNSDTLTVVFKDLGPQVSYRTLFFFEYLGPLILYPVFYYFPVYQIFGYKGERVIHPVQTYALYYWCFHYFKRIMETFFVHRFSHATSPLSNVFRNCAYYWTFGCYIAYYVNHPHYTPVSDLQMKIGFGFGSVMQVANLYCHIILRNLRNPSGNGGYQIPKGFLFNIVTCANYTTEIYQWLGFNIATQTVAGYIFLVVAASIMTNWALAKHRRLRRLFDGKEGRPKYPRRWVILPPFL
XP_021977095.1	HanCER10-3	MKVTVTTRSGRELINGGLDIDTTATVADLEDAIHQRIKKYHPSRQRLTLPHHPQSKEKPIVLQYKKVLKDYTNGNSDTITIVFKDLGPQVSYRTLFFFEYLGPLLLYPLFYYFPVYQYLGYQTKHVIYPVQTYTLYYWCLHYFKRIMETFFVHRFSHATSPVSNVFRNCAYYWTFACFIAYYVNHPLYMPVSEFQMKIGFGFGLIMQVANLYCHIILRNLRGRNGNGGYQIPRGFLFNFVTCANYTTEIYQWLGFNVATQTVAGYIFLVVAASIMTNWALAKHRRLKKLFDGKEGRPKYPQRWVILPPFL
XP_022015625.1	HanCER26-1	MAARNALLKYLRVNVTPALQSSSAQNPSAIGGGLIQLFRRHFSEEVRGSFLDKSEVTDRVVTCVKNFQKVDPSKVTPTAHFQNDLGLDSLDTVEVVMALEEEFGFEIPDNEADKISSIELAVDFIASHPQAK
XP_021998459.1	HanCER60-1	MPQNSPDVTSSVKLKYVKLGYQYLVNRFLTFLLVPVIATVISHLVRRGPDELITTVKSIQVDVVQMLCSVFIIVFMSTIYFMSKPRSVYLVDYTCYKAPVTCRVPFSTFMEHSRLILKDNPKSVEFQMRILERSGLGEETSLPPAIHYIPPNPTMESARGEAELVIFSAIDDLFAKTGLKPKDIDVLIVNCSLFSPTPSLSAMVVNKYKLRSNIKSFNLSGMGCSAGIISIDLARDLLQVVPNANALVVSTEIITPNYYKGNERAMLLPNCLFRMGAAAILLSNKRREKSRAKYKLVHVVRTHKGSDDRAYKCVYEQEDSQGLVGINLSKDLMAIAAEALKSNITTIGPLVLPASEQLLFLLTLIGRKIFNPKWKPYIPDFKLAFEHFCIHAGGRAVID…
XP_022023165.1	HanCER60-2	MLKSSKQFYNYLIMTLILAFFMQTFNQSLHHLLNHLTLIHTLTFTLLSISLLTFYIINKPRTVYLIDFACFKPPSTFRVSYATAIEHGQIILASQPKSIAFLVKIFERSGLGEETVLPHTLHYLPPNPSMMDARDESESVIFSAMDSLLQQTGINPKDIDILIVNCSLFAPTPSLSAMVVNKYKMRSNVKSYNLSGMGCSAGLISIDLAKRLLQVHRESYAVVISTEILTPNSYRGKERSMLLPNCLFRMGGAAILLTNKRSQSTHAKYSLLHVIRTHKGSEDKSYHCVTQEEDSEGHVGIALNLDLMAIAANSLKSNISTIGPLVLPVTEQLLFLFNLLGRKMFKLDLKPYIPDFKKAFDHFCIHAGGRAVIDELQKRLKLSSEHVEASRMTLHRFGN…
XP_021979785.1	HanCER60-3	MATTSHHHSADHGGATIQTPPPPLPNFLNSVKLKYVKLGYHYLMSHFLILSLLPLITITTLHLSRLTLDDVENLYIHLQYNLITFTALSGLIALASTAYLMSRPRTIFLVDYSCYRAPDHLTVQFDRFMARSKQYGEFNESALDFQRKILERSGLGEETYLPAALHKLPPAPSMAAARQEAEDVMFGALENLFKVTRISGKDVGILVVNCSLFNPTPSLCSMIVNKYKLRGNIKTFNLGGMGCSAGVVAIDLAKDMLQVHRNCYAVVVSMENITQNWYFGNRKSMLIPNCLFRVGGAAILLSNKPSDKRRAKYKLLHTVRTHCGSDDTAYKCVYQQQDETGKVGVSLSKDLMAIAGGALKANITTLGPLVLPISEQLLFFASLIMRKITDSKTKPYIPD…
XM_016026620.2	ZjCER1	MVAQGFTVDMNKPLVFQVGHLGEAYQDWVHQPVPGKESPRFFESDFWEFLTRTAWWVIPIIWLPVVFWSISKSVKMGHTYPQIALLVAVGIFIWTLLEYTLHRFLFHIKTKSYWGNTLHYLLHGCHHKHPMDGLRLVFPPAATAILLIPVCL*
XM_025076493.1	ZjCER2	MFGRLLAVEQIVDIDAENVENELAVLEYIKDITQFIDSSVLIIDNLKQYLFTRTVWWVIPLVWLPVIWWFVSISVQRGLTSPQLALSIFCGIFIWTLMKYIVHRFLFHMKTKTYWANTIHYLIHGCHHEHPMDRLRLVYPPAASTILCVPVWTLIRVLSTSSTAPALFGGGLLGYVVYDITHYYLHHGKPSKGLIHSLWRCHLIHHFRVGSMGFGVTSSIWDWVFGTLPSTKAAS*
XM_016026590.2	ZjCER3	MVDKHFTINLNEPLVFQVGHLGEDYNEWVHQPIISKEGPRLFTNDFCEFFTRTVWWVIPLIWLPVIGWLVSISARRGLTSHQVTFALLGGVFVWTLLEYSLHRFLFHIKTKSYWANTLHYLLHGCHHKHPMDGLRLVFPPAAAAILCVPVWASFRLLSSPSTAPALFGGCLLGYVIYDVTHYYLHHGRPSKGFAQNLKKYHLNHHFRVQSLGFGITSPIWDRVFGTLPSTKAA*
XM_016030049.2	ZjCER4	MVAFLSAWPWDNLGIFKYLLLGPLFAKAFYPIIQEETLKFTWCLHILLIGFVRAYVYQLWTVFANMLFLTRNRRIVQQGVDFKQIDKEWDWDNFLILHSLIGSLACYLFPFHENLPLWNTKGFVIVLILHIGVSEPLYYWVHRGFHSNYFFTHYHSLHHSSPVPQAFTAGNATFLEHLILSIIIGIPILGACAVGYGSISLFYGYLFIFDSLRCLGHSNLEVVPHTMFEKFPFLRYLVYTPTYHSLHRSEMGTNFCLFMPLFDALGKTLNSRSWELHKMMSLNAGKNSRVPDFVFLAHVVDVSSAMHAPFVFRSFSSTPYTMRLFLVPFWPITFMVMLAMWAWSKAFLFTSYDIRGRLHQTWVVPRFGFQYFLPFATDGINMHIENAILRADKMGVKVL…
XM_016018356.2	ZjCER5	MGSIIESGWLYLITHFSDFQLACLGSFFLHESVFFLSGLPFIYLERAGWLSKYKIQTKNNSPAAQEKCITRLLLYHFGVNLPVMIFSYPVFRYMGMQSSLPLPSWKVVLTQIIFYFILEDFVFYWGHRILHTKWLYKHVHSVHHEYATPFGLTSEYAHPAEILFLGFATIVGPAITGPHLITLWLWMVLRVLETVEAHCGYHFPWSLSNFLPLYGGADFHDYHHRLLYTKSGNYSSTFTYMDWIFGTDKGYRKLKALKKPGIEEDGIKEM*
XM_025071105.1	ZjCER6	MRVFSSYQDFLLYILRERDGLASTRFSLIQTKNNSPAAQEKCITRLLLYHFGVNLPVMIFSYPVFRYMGMQSSLPLPSWKVVLTQIIFYFILEDFVFYWGHRILHTKWLYKHVHSVHHEYATPFGLTSEYAHPAEILFLGFATIVGPAITGPHLITLWLWMVLRVLETVEAHCGYHFPWSLSNFLPLYGGADFHDYHHRLLYTKSGNYSSTFTYMDWIFGTDKGYRKLKALKKPGIEEDGIKEM*
XM_016022939.2	ZjCER7	MAAGISAAITPKPFRFLQSAYVFSKPTSSISLFPPPNLSLHRSTIYRARRKIFFSVCVVLEDQKQRTQMENSVEKVPDYSVDSQISSTERLAEKLARKRSERFTYLVAAVMSSFGITSMAVMAVYYRFYWQLEGGEVPLSEMFGTFALSVGAAVGMEFWARWAHKALWHASLWHMHESHHRPREGPFELNDVFAIINAVPAIALLSYGFFHKGLVPGLCFGAGLGITVFGIAYMFVHDGLVHKRFPVGPIANVPYFRKVAAAHSLHHSDKFNGVPYGLFLGPKELEEVGGLEELEKEIKKRVKSSNA*
XM_016030609.2	ZjCER8	MVFWEEYASDEAMGTFAPIVVYWLYAGLYELLPPLDGYRLHTRKEEKVKNSVPLASVIKGVLLQQFFQATVAHGLFLFTSMTNASGITVQPSIPVQIVQFIIAMLVMDTWQYFVHRYMHQNKFLYRHIHSQHHKLVVPYAVGALYNHPLEGLLLDTVGGAISFLVSGMTARTAVYFFCFAVIKTVDDHCGLWLPGNIFHTLFQNNTAYHDIHHQLQGLKYNYSQPFFPIWDKLLGTHMPFNLVKRPEGGFEAKPIKNWSQN*
XM_016031008.2	ZjCER9	MILAPWAIQNTYSYMFKADEKERDLFHFLILPLLLLRFLHNQIWITLSRYRTTKGNNRILDRGLEFDQVDRERNWDDQILLNGILLYVVSKTVKRASNLPLWRADGVVITILLHVGPVEFLYYWLHRALHHHFLYSRYHSHHHSSIVTEPITSVIHPFGEHLAYFVLFATPILTTLFTGTVSIASYTGYITFIDFMNNMGHCNFELVPIWLFSIFPPLKYLMYTPSFHSLHHTQFRTNYSLFMPIYDYIYGTMDKSSDSLYETSLKREEEVPDVVHLTHLTTPESIYHLRLGFASLASKPHTSSIWYLWLMWPVTMWTMMLAWIYGRTFVVERHRFDKLRLQTWSIPKYKFQYSLQWQNQFINGLIEEAILEAEEKGVKVLSLGLLNQSEELNRYGRLY…
XM_025075159.1	ZjCER10	MRIIDYCKKMKKIADQLCAAGFFVSEKELVMCILTGLGPEYETIRVNYTSRPPLPSLQEYMILAPWAIQNTYSYMFKADEKERDLFHFLILPLLLLRFLHNQIWITLSRYRTTKGNNRILDRGLEFDQVDRERNWDDQILLNGILLYVVSKTVKRASNLPLWRADGVVITILLHVGPVEFLYYWLHRALHHHFLYSRYHSHHHSSIVTEPITSVIHPFGEHLAYFVLFATPILTTLFTGTVSIASYTGYITFIDFMNNMGHCNFELVPIWLFSIFPPLKYLMYTPSFHSLHHTQFRTNYSLFMPIYDYIYGTMDKSSDSLYETSLKREEEVPDVVHLTHLTTPESIYHLRLGFASLASTPHTSSIWYLWLMWPVTMWTMMLAWIYGRTFVVERHRFDKL…
XM_016031007.2	ZjCER11	MASKPGILSDWPWKPLGTFKYMILAPWAIQNTYSYMFKADEKERDLFHFLILPLLLLRFLHNQIWITLSRYRTTKGNNRILDRGLEFDQVDRERNWDDQILLNGILLYVVSKTVKRASNLPLWRADGVVITILLHVGPVEFLYYWLHRALHHHFLYSRYHSHHHSSIVTEPITSVIHPFGEHLAYFVLFATPILTTLFTGTVSIASYTGYITFIDFMNNMGHCNFELVPIWLFSIFPPLKYLMYTPSFHSLHHTQFRTNYSLFMPIYDYIYGTMDKSSDSLYETSLKREEEVPDVVHLTHLTTPESIYHLRLGFASLASTPHTSSIWYLWLMWPVTMWTMMLAWIYGRTFVVERHRFDKLRLQTWSIPKYKFQYSLQWQNQFINGLIEEAILEAEEKGV…
XM_025075160.1	ZjCER12	MASKPGILSDWPWKPLGTFKYMILAPWAIQNTYSYMFKADEKERDLFHFLILPLLLLRFLHNQIWITLSRYRTTKGNNRILDRGLEFDQVDRERNWDDQILLNGILLYVVSKTVKRASNLPLWRADGVVITILLHVGPVEFLYYWLHRALHHHFLYSRYHSHHHSSIVTEPITSVIHPFGEHLAYFVLFATPILTTLFTGTVSIASYTGYITFIDFMNNMGHCNFELVPIWLFSIFPPLKYLMYTPSFHSLHHTQFRTNYSLFMPIYDYIYGTMDKSSDSLYETSLKREEEVPDVVHLTHLTTPESIYHLRLGFASLASTPHTSSIWYLWLMWPVTMWTMMLAWIYGRTFVVERHRFDKLRLQTWSIPKYKFQYSLQWQNQFINGLIEEAILEAEEKGV…
XM_016031006.2	ZjCER13	MASKPGILSDWPWKPLGTFKYMILAPWAIQNTYSYMFKADEKERDLFHFLILPLLLLRFLHNQIWITLSRYRTTKGNNRILDRGLEFDQVDRERNWDDQILLNGILLYVVSKTVKRASNLPLWRADGVVITILLHVGPVEFLYYWLHRALHHHFLYSRYHSHHHSSIVTEPITSVIHPFGEHLAYFVLFATPILTTLFTGTVSIASYTGYITFIDFMNNMGHCNFELVPIWLFSIFPPLKYLMYTPSFHSLHHTQFRTNYSLFMPIYDYIYGTMDKSSDSLYETSLKREEEVPDVVHLTHLTTPESIYHLRLGFASLASTPHTSSIWYLWLMWPVTMWTMMLAWIYGRTFVVERHRFDKLRLQTWSIPKYKFQYSLQWQNQFINGLIEEAILEAEEKGV…
XM_016039592.2	ZjCER14	MSASEMGFAVSDELLGTFVPILVYWLYSGIYALLGSFEDYRLHSKKDEDEKNLVSKRTVIKGVILQQTIQAVVAILLFTVTGNDGDSAGPKHSLIVLARQFVTAMLVLDTWQYFMHRYMHHNKFLYKHIHSQHHRLVVPYAFGALYNHPLEGLLLDTIGGALSFLLSGMSPRVSIFFFSFATIKTVDDHCGLWLPGNLFHLFFGNNTAYHDVHHQLYGTKYNFSQPFFVMWDRILGTHMPYILEKRADGGLEARPAKEVKEE*
XM_016040993.2	ZjCER15	METGVSAASGALKCSFSRRNRTASKPISKPTLYLVLTSAKTHQWRSCNTHAKNRGKRTTCLSAVDKKTEDTVQILKSKDTNESETRIIIPKAAERLARKKSERYTYLVAAIMSSLGVTSAAIMAVYYRFSWQMEGGEFPLVEMLGTFFLSVGSAVGMEFWARWAHRALWHASLWHMHKSHHRPRDGPFELNDVFAITNAVPAIALLSYGFFTKGLVAGLCFGAGLGITVFGMAYMFVHDGLVHRRFPVGPIANVPYLRRVASAHHLHHSDIFDGVPYGLFLGPMELEEVGGKEELEKEINRRIKKSKSSS*
XM_016040992.2	ZjCER16	METGVSAASGALKCSFSRRNRTASKPISKPTLYLVLTSAKTHQWRSCNTHAKNRGKRTTCLSAVDKKTEDTVQILKSKDTNESETRIIIPKAAERLARKKSERYTYLVAAIMSSLGVTSAAIMAVYYRFSWQMEGGEFPLVEMLGTFFLSVGSAVGMEFWARWAHRALWHASLWHMHKSHHRPRDGPFELNDVFAITNAVPAIALLSYGFFTKGLVAGLCFGAGLGITVFGMAYMFVHDGLVHRRFPVGPIANVPYLRRVASAHHLHHSDIFDGVPYGLFLGPMELEEVGGKEELEKEINRRIKKSKSSS*
XM_016040996.2	ZjCER17	METGVSAASGALKCSFSRRNRTASKPISKPTLYLVLTSAKTHQWRSCNTHAKNRGKRTTCLSAVDKKTEDTVQILKSKDTNESETRIIIPKAAERLARKKSERYTYLVAAIMSSLGVTSAAIMAVYYRFSWQMEGGEFPLVEMLGTFFLSVGSAVGMEFWARWAHRALWHASLWHMHKSHHRPRDGPFELNDVFAITNAVPAIALLSYGFFTKGIGNYGVWDGVYVCTRWFGPSTIPSGSNCECALFTKSCFSTPSSSLGHI*
XM_016041075.2	ZjCER18	MLPYQSLAEATSALGRNLTFAETLWFNYSARKSDYFLYCHNILFLFLIFSVVPLPLVFIELMRIAGFDRYKIQPKVRLSFSEMSRCYKDVMRMFFLVVGPLQLVSFPSVKMIGIRTGLPLPSGWEILSQLLVYFVVEDYTNYWIHRFLHNKWGYEKIHRVHHEYAAPIGFAAPYAHWAEILILGIPSFLGPAMVPGHMITFWLWIALRQVEAIETHSGYDFPWSITKYIPFYGGAEYHDYHHYVGGQSQSNFASVFTYCDYIYGTDKGYRYQKKILKKLKEELESSDTQNGGSYHISTQSLKSD*
XM_016047324.2	ZjCER19	MLPYQTLQEAEEALGRTATFAEKLWFTYSAKKPDYILHYHNTLFLFLFYSILPLPYLFIELYLSKNMDRYKIQPKIKRSIWDMFKCYRDVMLTFVVAVCPVQILSYPTIKCIGIRTGMELPSASEIFLQLLVYFMIEDFSHYWLHRMLHSKWAYQKIHRVHHQYTAPIGLSAPYAHWAEVLILGFASFVGPAIVPCHMTTYWLWFILRQLEAIETHSGYDLPWSPTKYIPFYGGAEYHDYHHYIGGQTQSNFASVFTYCDYIYGTDKGYHHHKKVLQKLKENVGKEVREN*
XM_025068338.1	ZjCER20	MASKPGILTDWPWTPLGSFKYVILAPWVIPATYSFLFHEDENKRNVSDILIFPFMLWRMLHNQIWITLSRYRTAKGRTRIVDKGLEFDQVDRERNWDDQILFNATLFYLASKTLKGATNLPVWRTDGVILTILLHAGPVEFLYYWLHRALHHRYLYSRYHSHHHSSIVTEPITSVTHPFAEHIAYFMLFAIPMLTTVFTETGSIASFTGYVTYIDFMNNMGHCNFELVPNWIFSAFPPLKYLMYTPSFHSLHHTQFRTNYSLFMPIYDYIYGTMDKSSDSLYESSIKRQDEVPDVVHLMHLTTPESIYHLRLGFASLASQPHIASKWYLWLTWPVTVWTMMLTRIYGRTFVVERHRFDKLKLQTWSLPKYKLQYLLQWQSQSINSLIEEAILEAEEKGV…
XM_016010589.2	ZjCER21	MASKPGILTDWPWTPLGSFKYVILAPWVIPATYSFLFHEDENKRNVSDILIFPFMLWRMLHNQIWITLSRYRTAKGRTRIVDKGLEFDQVDRERNWDDQILFNATLFYLASKTLKGATNLPVWRTDGVILTILLHAGPVEFLYYWLHRALHHRYLYSRYHSHHHSSIVTEPITSVTHPFAEHIAYFMLFAIPMLTTVFTETGSIASFTGYVTYIDFMNNMGHCNFELVPNWIFSAFPPLKYLMYTPSFHSLHHTQFRTNYSLFMPIYDYIYGTMDKSSDSLYESSIKRQDEVPDVVHLMHLTTPESIYHLRLGFASLASQPHIASKWYLWLTWPVTVWTMMLTRIYGRTFVVERHRFDKLKLQTWSLPKYKLQYLLQWQSQSINSLIEEAILEAEEKGV…
XM_025068336.1	ZjCER22	MPIYDYIYGTMDKSSDSLYESSIKRQDEVPDVVHLMHLTTPESIYHLRLGFASLASQPHIASKWYLWLTWPVTVWTMMLTRIYGRTFVVERHRFDKLKLQTWSLPKYKLQYLLQWQSQSINSLIEEAILEAEEKGVKVLSLGLLNQGEELNRYGGLYVQKHPKLKTKVVDGSTLAVAVILNNLPKWTTQIVLRGKLTKVAYAIAFALCQRGIQVAALDEVEYMKLGKSFGTNSSVSNKLVLSKNYSHKIWLDCFDGLSEEEQTKASKGTIFIPFSQFPPNKLRKDCFYHHTPAMATPLSLENLHSCENWLPRRVMSAWRIAG*
XM_016010588.2	ZjCER23	MASKPGILSDWPWKPLGSFKYMILAPWAIQNTYSYMFKANEKERDLSHFLILPLLLWRFLHNQIWIILSRYRTTKGNNRILDRGLEFDQVDRERNWDDQILLNGILLYVVSKTVKRASNLPLWRADGVVMTILLHVGPVEFLYYWLHRALHHHFLYSRYHSHHHSSIVTEPITSVIHPFWEHLAYFFLFATPILTTLFTGTVSIASYTGYITFIDFMNNMGHCNFELVPIWLFSIFPPLKYLMYTPSFHSLHHTQFRTNYSLFMPIYDYIYGTMDKSSDSLYETSLKREEEVPDVVHLTHLTTPESIYHLRLGFASLASKPHTSSKWYLWLMWPVTMWTMMLAWIYGRTFVVERHRFDKLKLQTWSIPKYKFQYSLQWQNQFINGLIEEAILEAEEKGV…
XM_025068333.1	ZjCER24	MASKPGILSDWPWKPLGSFKYMILAPWAIQNTYSYMFKANEKERDLSHFLILPLLLWRFLHNQIWIILSRYRTTKGNNRILDRGLEFDQVDRERNWDDQILLNGILLYVVSKTVKRASNLPLWRADGVVMTILLHVGPVEFLYYWLHRALHHHFLYSRYHSHHHSSIVTEPITSVIHPFWEHLAYFFLFATPILTTLFTGTVSIASYTGYITFIDFMNNMGHCNFELVPIWLFSIFPPLKYLMYTPSFHSLHHTQFRTNYSLFMPIYDYIYGTMDKSSDSLYETSLKREEEVPDVVHLTHLTTPESIYHLRLGFASLASKPHTSSKWYLWLMWPVTMWTMMLAWIYGRTFVVERHRFDKLKLQTWSIPKYKFQYSLQWQNQFINGLIEEAILEAEEKGV…
XM_025068334.1	ZjCER25	MASKPGILSDWPWKPLGSFKYMILAPWAIQNTYSYMFKANEKERDLSHFLILPLLLWRFLHNQIWIILSRYRTTKGNNRILDRGLEFDQVDRERNWDDQILLNGILLYVVSKTVKRASNLPLWRADGVVMTILLHVGPVEFLYYWLHRALHHHFLYSRYHSHHHSSIVTEPITSVIHPFWEHLAYFFLFATPILTTLFTGTVSIASYTGYITFIDFMNNMGHCNFELVPIWLFSIFPPLKYLMYTPSFHSLHHTQFRTNYSLFMPIYDYIYGTMDKSSDSLYETSLKREEEVPDVVHLTHLTTPESIYHLRLGFASLASKPHTSSKWYLWLMWPVTMWTMMLAWIYGRTFVVERHRFDKLKLQTWSIPKYKFQYSLQWQNQFINGLIEEAILEAEEKGV…
XM_025068335.1	ZjCER26	MASKPGILSDWPWKPLGSFKYMILAPWAIQNTYSYMFKANEKERDLSHFLILPLLLWRFLHNQIWIILSRYRTTKGNNRILDRGLEFDQVDRERNWDDQILLNGILLYVVSKTVKRASNLPLWRADGVVMTILLHVGPVEFLYYWLHRALHHHFLYSRYHSHHHSSIVTEPITSVIHPFWEHLAYFFLFATPILTTLFTGTVSIASYTGYITFIDFMNNMGHCNFELVPIWLFSIFPPLKYLMYTPSFHSLHHTQFRTNYSLFMPIYDYIYGTMDKSSDSLYETSLKREEEVPDVVHLTHLTTPESIYHLRLGFASLASKPHTSSKWYLWLMWPVTMWTMMLAWIYGRTFVVERHRFDKLKLQTWSIPKYKFQYSLQWQNQFINGLIEEAILEAEEKGV…
XM_016010758.2	ZjCER27	MNNMGHCNFELVPIWLFSIFPPLKYLMYTPSFHSLHHTQFRTNYSLFMPIYDYIYGTMDKSSDSLYETSLKREEEVPDVVHLTHLTTPESIYHLRLGFASLASKPHTSSIWYLWLMWPVTMWTMMLAWIYGRTFVVERHRFDKLRLQTWSIPKYKFQYSLQWQNQFINGLIEEAILEAEEKGVKVLSLGLLNQSEELNRYGRLYVEKNPKLKVKLVDGSSLAVAVVLNNIPKGTTQVLLRGKLAKVAYALALALCQKGIQVATLNEDEYLKLNKSLSTTLSCASKLVLSKCSSQKIWLVGDELSDEEQLKASKGTIFIPFSQFPPKKLRKDCFYHYTPAMVTPTSLENLHSCENWLPRRVMSAWRIAGMVHALEGYEHECGNNDTISNNIDKIWEATLQ…
XM_016012933.2	ZjCER28	MDVNAHLGLDDDPSTRSTWSHRAWMAAGFTTVLICLAKSIIGAANSHTWLQPILAAFIGYVLADLVSGFYHWGIDNYGTTSTPFFGPQIKAFQVHHKLPLAITRLQFANNLHALARAMAFTLLPFNLFCDDSTVLGFVGV*
XM_016012930.2	ZjCER29	MSILAQNKFFFSEQNKFSFLSSQHHVHASPFPIFRTRVHCLATTTTTTTTTKPKPNPDQLLVKPQLISPPSPVSIKARPVLDDPSLLSTWSHRAWVATGCTTVLTSLAKSIMVAANSHIWLEPILAGLVGYVLADLGSGVYHWGIDNYGDASTPVFGSQIEAFQGHHKWPWTITRRQFANNLHALARAVTFTVLPIGLVCDNSTVLSFVGVCSGCIMFSQQFHAWAHGTKSRLPPAVLALQDLGLLVSRSQHAAHHRPPYNNNYCIVSGVWNEFLDKHKVFEAMELVLIFKLGVRPRSLYEPNSDWTEDIDTPSQIIANS*
