# Supplementary material for: Comprehensive Genome-Wide Identification and Expression Profiling of Eceriferum (CER) Gene Family in Passion Fruit (Passiflora edulis) Under Fusarium kyushuense and Drought Stress Conditions
Source: Front Plant Sci. 2022 Jun 27;13:898307. doi: 10.3389/fpls.2022.898307 (PMC9272567; doi:10.3389/fpls.2022.898307)
Supplement: Supplementary file 1 [file Data_Sheet_1.ZIP › Supplementary Materials/Supplementary Table S3.xlsx]

## Sheet: Supplementary Table S3
Supplementary Table S3. Pairwise percent similarity index showing the percent identity within passion fruit CER proteins.
PeCER1	1
PeCER2	0.0445	1
PeCER3	0.085	0.0531	1
PeCER4	0.0404	0.0673	0.0636	1
PeCER5	0.0485	0.0581	0.0542	0.0465	1
PeCER6	0.0526	0.0709	0.0459	0.0704	0.0697	1
PeCER7	0.0445	0.078	0.0671	0.0841	0.0852	0.0503	1
PeCER8	0.0607	0.0673	0.0565	0.0743	0.0542	0.0415	0.0634	1
PeCER9	0.0445	0.0638	0.0388	0.0724	0.0581	0.9154	0.0482	0.0393	1
PeCER10	0.0526	0.0851	0.0742	0.0645	0.0775	0.0663	0.0458	0.059	0.0603	1
PeCER11	0.0931	0.0992	0.0459	0.058	0.0658	0.075	0.058	0.0887	0.0648	0.0853	1
PeCER12	0.0445	0.0709	0.06	0.09	0.062	0.0771	0.045	0.0739	0.0675	0.0385	0.0546	1
PeCER13	0.0809	0.0602	0.0636	0.0645	0.0697	0.0643	0.0518	0.059	0.0583	0.0515	0.0511	0.0578	1
PeCER14	0.0485	0.0354	0.053	0.0547	0.0736	0.0804	0.0494	0.0481	0.0824	0.0553	0.0682	0.0546	0.0544	1
PeCER15	0.0655	0.0491	0.0601	0.0491	0.0546	0.0546	0.071	0.0327	0.0655	0.0601	0.0382	0.0437	0.0382	0.0491	1
PeCER16	0.0445	0.0496	0.0494	0.0606	0.0426	0.0503	0.0441	0.059	0.0523	0.0534	0.0648	0.061	0.06	0.0742	0.0491	1
PeCER17	0.0717	0.097	0.059	0.0337	0.0886	0.0548	0.0421	0.0506	0.0632	0.0421	0.0632	0.0675	0.0506	0.0379	0.0765	0.0295	1
PeCER18	0.0647	0.0673	0.06	0.0469	0.0542	0.0643	0.0716	0.0765	0.0724	0.0496	0.0648	0.0675	0.0655	0.067	0.0655	0.083	0.0717	1
PeCER19	0.0769	0.046	0.0777	0.0743	0.093	0.0603	0.0795	0.0547	0.0643	0.0667	0.0648	0.0868	0.0643	0.0568	0.0382	0.0606	0.0464	0.0757	1
PeCER20	0.0607	0.0354	0.0742	0.0645	0.0503	0.0482	0.069	0.0371	0.0482	0.0725	0.0819	0.0771	0.056	0.0798	0.071	0.0689	0.0632	0.0625	0.0795	1
PeCER21	0.0688	0.0567	0.0671	0.0641	0.0852	0.0641	0.0593	0.057	0.0593	0.0593	0.0716	0.0803	0.0665	0.0451	0.0491	0.0783	0.0675	0.0617	0.076	0.0783	1
PeCER22	0.0533	0.0488	0.0666	0.0577	0.0666	0.0311	0.0266	0.0355	0.0311	0.0622	0.0444	0.0755	0.0622	0.0533	0.0928	0.0577	0.0444	0.0711	0.08	0.0666	0.08	1
PeCER23	0.0809	0.0673	0.0459	0.0587	0.0426	0.0523	0.0665	0.0656	0.0482	0.0496	0.0511	0.0739	0.0636	0.0591	0.0546	0.06	0.0759	0.0594	0.0492	0.0695	0.0546	0.0755	1
PeCER24	0.0485	0.0673	0.0918	0.0665	0.0658	0.0724	0.0723	0.0568	0.0764	0.0534	0.0819	0.0546	0.0506	0.0811	0.0546	0.0671	0.0675	0.0731	0.0719	0.0578	0.19	0.0533	0.0399	1
PeCER25	0.0971	0.0602	0.0459	0.0567	0.0542	0.0663	0.0708	0.0722	0.0663	0.0667	0.0511	0.0739	0.0708	0.0519	0.0327	0.0583	0.0506	0.0519	0.0549	0.0787	0.0641	0.0622	0.0551	0.0661	1
PeCER26	0.0526	0.0567	0.053	0.0802	0.0891	0.0744	0.0766	0.0568	0.0684	0.0744	0.0443	0.0546	0.1624	0.0547	0.0491	0.0583	0.0548	0.0602	0.0776	0.0675	0.0593	0.0755	0.0492	0.0675	0.0492	1
PeCER27	0.0647	0.0602	0.0636	0.043	0.0465	0.0804	0.0449	0.0568	0.0744	0.0957	0.0716	0.0353	0.0585	0.0644	0.0601	0.0761	0.0886	0.0664	0.0761	0.0761	0.0475	0.0577	0.0664	0.0546	0.0566	0.0664	1
PeCER28	0.0688	0.0709	0.0424	0.0645	0.1007	0.0744	0.0734	0.0743	0.0764	0.0515	0.0819	0.0707	0.069	0.0506	0.0601	0.0494	0.0759	0.067	0.0681	0.0601	0.0665	0.0488	0.0502	0.0588	0.0645	0.0675	0.0605	1
PeCER29	0.0323	0.078	0.0812	0.0645	0.0503	0.0563	0.0581	0.0437	0.0603	0.0667	0.0511	0.0546	0.0603	0.0468	0.1038	0.053	0.0464	0.0777	0.053	0.0869	0.0451	0.0888	0.0636	0.0661	0.0519	0.0729	0.0605	0.061	1
PeCER30	0.0284	0.0853	0.0365	0.065	0.0487	0.0853	0.0609	0.0853	0.0894	0.0569	0.0528	0.0365	0.0406	0.065	0.0273	0.0853	0.0759	0.0975	0.0609	0.0528	0.0691	0.04	0.0365	0.0609	0.0528	0.0406	0.0609	0.0609	0.065	1
PeCER31	0.0647	0.0425	0.0494	0.0388	0.0581	0.0583	0.0611	0.0611	0.0611	0.0555	0.0716	0.0578	0.0555	0.0638	0.0273	0.0333	0.0548	0.0694	0.075	0.0555	0.0416	0.0755	0.0555	0.0694	0.075	0.0611	0.05	0.05	0.0361	0.0691	1
PeCER32	0.0404	0.0709	0.06	0.0836	0.062	0.0707	0.0514	0.0739	0.061	0.0321	0.0546	0.9003	0.0578	0.0514	0.0327	0.0675	0.0675	0.0643	0.0836	0.0836	0.0771	0.0711	0.0643	0.0514	0.0707	0.0514	0.0385	0.061	0.061	0.0365	0.0546	1
PeCER33	0.0528	0.0813	0.0569	0.0975	0.0691	0.0772	0.0691	0.0487	0.0813	0.0731	0.0731	0.0528	0.0772	0.0447	0.0546	0.0284	0.0421	0.0813	0.0569	0.0487	0.0609	0.0533	0.0406	0.0731	0.0934	0.0569	0.0813	0.0894	0.065	0.065	0.0365	0.0447	1
PeCER34	0.0759	0.097	0.0506	0.0464	0.1012	0.0421	0.0379	0.0506	0.0464	0.0464	0.0675	0.0717	0.059	0.0421	0.071	0.0464	0.8902	0.0717	0.0421	0.0632	0.0632	0.04	0.0717	0.059	0.0548	0.059	0.0843	0.0632	0.0421	0.0759	0.0464	0.0717	0.0421	1
	PeCER1	PeCER2	PeCER3	PeCER4	PeCER5	PeCER6	PeCER7	PeCER8	PeCER9	PeCER10	PeCER11	PeCER12	PeCER13	PeCER14	PeCER15	PeCER16	PeCER17	PeCER18	PeCER19	PeCER20	PeCER21	PeCER22	PeCER23	PeCER24	PeCER25	PeCER26	PeCER27	PeCER28	PeCER29	PeCER30	PeCER31	PeCER32	PeCER33	PeCER34
		IDENTITY STATS
		min = 2.66
		max = 91.54
		mean = 6.62288770053476
		stddev = 6.33242684974356
