# Supplementary material for: Comprehensive Genome-Wide Identification and Expression Profiling of Eceriferum (CER) Gene Family in Passion Fruit (Passiflora edulis) Under Fusarium kyushuense and Drought Stress Conditions
Source: Front Plant Sci. 2022 Jun 27;13:898307. doi: 10.3389/fpls.2022.898307 (PMC9272567; doi:10.3389/fpls.2022.898307)
Supplement: Supplementary file 1 [file Data_Sheet_1.ZIP › Supplementary Materials/Supplementary Table S5.xlsx]

## Sheet: Supplementary Table S5
Supplementary Table S5. Cis-regulatory elements analysis in PeCER genes.
Gene Name	Plant growth and development							Phytohormone responsiveness													light responsiveness																				stress responsiveness
	CAT-box	circadian	GCN4_motif	O2-site	RY-element	CCGTCC motif		ABRE	AuxRR-core	CGTCA-motif	ERE	GARE-motif	P-box	TATC-box	TCA-element	TGA-box	TGA-element	JERE	TGACG-motif		3-AF1 binding site	ACE	AE-box	AT1-motif	ATC-motif	ATCT-motif	TCT-motif	Box 4	chs-CMA1a/2a/2b/2c	GA-motif	GATA-motif	G-Box	GT1-motif	GTGGC motif	I-box	LAMP-element	MRE	Sp1	TCCC-motif		ARE	GC-motif	LTR	MBS	TC-rich repeats	CARE	WUN-motif	CCAAT-box
PeCER1										2		2	1		4								1			1		1	1		1	1			2								2		1
PeCER2		2			1			2		4		3			6											1		1				2	1						1				3	4				1
PeCER3						2		4		3	1	1			1				2		1						2	5	1			2	1			1	1	1			2		1	2				1
PeCER4						1			1	3	3		1			1								1	1		1	3		1	1		3				1				3	1	4		1			1
PeCER5	2									3	6	1							3		1					2		4		2		1	1				1		2					1
PeCER6				2				10		1			3					2										4				7	3						1		3		1	1			1	1
PeCER7								4	1	4	5	1					1										1	9				5			1						1			1				1
PeCER8			1					10		2						1	1								1		3	4		1		6	1								2		1		1			1
PeCER9								1		2							1										3	3			1	1			2						3		1	1			1
PeCER10	1				1	1		9		3		1			1											3	2	11			1	3	2								1		1	1				1
PeCER11	2	2						3		2		2		2					2							1		2			1	2			1				2					1	1
PeCER12	1			1				4			2	1			2																2	3	2
PeCER13	2							5	1			6										1	1					2		1		3			1	1		1	1					3			1
PeCER14	1	2			1			5		1		1							1							1					1	3					2				4	1	2					3
PeCER15								5		3	2		1	1			4									1		2	1		1	5	1				2				3				1			2
PeCER16								5		3	2	3	1	1			1		3							1		2	1		1	6	2				2								1			2
PeCER17		1		1	1			2				8					1									1		2			1	2	1		1							1	2	1				2
PeCER18				1				7		4						1											1	1				5			1						1					1	1
PeCER19								3		2	2	4		1			2		2						1		1	6				2	2		1		2		1				3
PeCER20	1			1				11		3		1															2	3			1	8			1				1		3	1	1		1		1	1
PeCER21								11		2		1			2				2				1			1		1		1	1	6	0	1			2				2			1
PeCER22	2							1	1	1		1			2								4			1		1			2	1			1						2			1	2
PeCER23										1					2		1									5	3	7				2									1		1	4			1	2
PeCER24	1	1						2		1	3	6							1			2						2				1	2								3		1	2	1
PeCER25			1					6		1	1	1					1		1				2				1	4			3	2			2						4		1	1		1	4
PeCER26		1				1		3		5		1			1				5		1	1	1				3	2			1	1									1				1	1
PeCER27	1		1	2				5			1		1	1													5	2				3	1		1						1		2		2		1
PeCER28						1		4	1	2	1		1				1				1						1	1				3	1		1						1			1
PeCER29				1				8		2					1												2	1			1	5	1			1			1		2	1					2	2
PeCER30						2		1				1			1		1	1				1	1							1			2						1		3		3	1
PeCER31	1					2		6		1	4		3				1		1					3		1		1				5			1	1			1		3		1
PeCER32								1							1		1							1				6					1											1			2
PeCER33	1	1		1		2		3		3	1		2					0	3				2		2							3					3	2			1		1	1	1			1
PeCER34		1		1						2	3	5							2		1	1	3			2		2					2						1				1	2	2			2
	16	11	3	11	4	12	0	141	5	66	37	51	14	6	24	3	17	3	28	0	5	6	16	5	5	22	31	95	4	7	20	99	30	1	17	4	16	4	13	0	50	5	33	31	16	3	15	24
			57										395																		400														177
																							1	2	3	4	5	6	7	8	9	10	11
[truncated: 1 more columns]
