# Supplementary material for: Comprehensive Genome-Wide Identification and Expression Profiling of Eceriferum (CER) Gene Family in Passion Fruit (Passiflora edulis) Under Fusarium kyushuense and Drought Stress Conditions
Source: Front Plant Sci. 2022 Jun 27;13:898307. doi: 10.3389/fpls.2022.898307 (PMC9272567; doi:10.3389/fpls.2022.898307)
Supplement: Supplementary file 1 [file Data_Sheet_1.ZIP › Supplementary Materials/Supplementary Table S7 and S8.xlsx]

## Sheet: Supplementary Table S7
Supplementary Table S7. The chromosomal location of all the CER genes from the P.edulis, A.thaliana, M. domestica and Z. jujuba species.
	Gene ID	Gene name	Chromosome	Gene startt	Gene end	Direction
Passiflora edulis	ZX.01G0006120-mRNA-1	PeCER1	Chr1	16013784	16016240	-
	ZX.01G0019790-mRNA-1	PeCER2	Chr1	26796949	26798567	+
	ZX.01G0019860-mRNA-1	PeCER3	Chr1	26843466	26844659	+
	ZX.01G0024040-mRNA-1	PeCER4	Chr1	30497870	30500240	+
	ZX.01G0024770-mRNA-1	PeCER5	Chr1	31123019	31125903	+
	ZX.01G0031680-mRNA-1	PeCER6	Chr1	36909208	36910698	+
	ZX.01G0039150-mRNA-1	PeCER7	Chr1	41610479	41619444	-
	ZX.01G0039870-mRNA-1	PeCER8	Chr1	42004537	42005907	+
	ZX.01G0112910-mRNA-1	PeCER9	Chr1	220335704	220337194	+
	ZX.01G0116460-mRNA-1	PeCER10	Chr1	222578824	222581518	+
	ZX.01G0124790-mRNA-1	PeCER11	Chr1	231570306	231574170	-
	ZX.01G0136790-mRNA-1	PeCER12	Chr1	267272100	267274802	-
	ZX.02G0014730-mRNA-1	PeCER13	Chr2	59578861	59589952	+
	ZX.02G0015130-mRNA-1	PeCER14	Chr2	59791229	59797692	-
	ZX.02G0015160-mRNA-1	PeCER15	Chr2	59820344	59821338	-
	ZX.02G0018030-mRNA-1	PeCER16	Chr2	61499311	61505027	+
	ZX.03G0021830-mRNA-1	PeCER17	Chr3	111603305	111606334	+
	ZX.04G0004390-mRNA-1	PeCER18	Chr4	5557716	5565015	+
	ZX.04G0008120-mRNA-1	PeCER19	Chr4	18732041	18739420	+
	ZX.04G0030740-mRNA-1	PeCER20	Chr4	111909920	111921418	-
	ZX.04G0031300-mRNA-1	PeCER21	Chr4	113389251	113392492	+
	ZX.04G0031310-mRNA-1	PeCER22	Chr4	113392969	113394946	+
	ZX.05G0019760-mRNA-1	PeCER23	Chr5	112330539	112336467	+
	ZX.06G0000900-mRNA-1	PeCER24	Chr6	3463805	3474069	-
	ZX.06G0022930-mRNA-1	PeCER25	Chr6	107622892	107626542	-
	ZX.06G0022950-mRNA-1	PeCER26	Chr6	107650045	107652816	-
	ZX.06G0023310-mRNA-1	PeCER27	Chr6	107833067	107834602	-
	ZX.06G0024510-mRNA-1	PeCER28	Chr6	108511963	108517390	-
	ZX.06G0027150-mRNA-1	PeCER29	Chr6	110954426	110966330	-
	ZX.08G0019030-mRNA-1	PeCER30	Chr8	49562396	49563948	+
	ZX.08G0019680-mRNA-1	PeCER31	Chr8	50041436	50043895	-
	ZX.08G0029780-mRNA-1	PeCER32	Chr8	57784308	57787580	-
	ZX.08G0032230-mRNA-1	PeCER33	Chr8	61391202	61394104	-
	ZX.09G0020720-mRNA-1	PeCER34	Chr9	69749686	69754295	-
Arabidopsis thaliana	AT1G02190.1.Araport11.447	AtCER1-L1	At01	415074	418027	+
	AT1G02205.3.Araport11.447	AtCER1-3	At01	418748	422258	+
	AT1G02205.4.Araport11.447	AtCER1-4	At01	418726	422573	+
	AT1G02205.2.Araport11.447	AtCER1-2	At01	418416	422579	+
	AT1G02205.1.Araport11.447	AtCER1-1	At01	418767	422437	+
	AT1G02205.5.Araport11.447	AtCER1-5	At01	418767	422437	+
	AT1G06350.1.Araport11.447	AtCER17-1	At01	1935227	1936841	-
	AT1G25450.1.Araport11.447	AtCER60-1	At01	8938387	8940613	-
	AT1G51500.1.Araport11.447	AtCER5-1	At01	19097712	19101265	-
	AT1G68530.1.Araport11.447	AtCER6-1	At01	25712414	25715024	-
	AT1G68530.2.Araport11.447	AtCER6-2	At01	25712588	25714807	-
	AT2G47240.1.Araport11.447	AtCER8-1	At02	19392497	19397907	+
	AT2G47240.2.Araport11.447	AtCER8-2	At02	19392744	19397831	+
	AT2G47240.3.Araport11.447	AtCER8-3	At02	19393584	19397831	+
	AT2G47240.4.Araport11.447	AtCER8-4	At02	19394106	19397831	+
	AT3G27670.1.Araport11.447	AtCER13-1	At03	10245112	10253308	+
	AT3G55360.1.Araport11.447	AtCER10-1	At03	20520930	20523098	-
	AT3G60500.2.Araport11.447	AtCER7-2	At03	22353845	22356748	+
	AT3G60500.3.Araport11.447	AtCER7-3	At03	22353883	22356625	+
	AT3G60500.1.Araport11.447	AtCER7-1	At03	22353900	22356849	+
	AT3G60500.4.Araport11.447	AtCER7-4	At03	22353848	22356662	+
	AT4G13840.1.Araport11.447	AtCER26-1	At04	8013575	8016582	-
	AT4G24510.1.Araport11.447	AtCER2-1	At04	12660687	12662656	+
	AT4G33790.1.Araport11.447	AtCER4-1	At04	16204096	16207956	-
	AT4G33790.2.Araport11.447	AtCER4-2	At04	16204096	16207956	-
	AT4G34100.1.Araport11.447	AtCER9-1	At04	16330366	16335247	+
	AT4G34100.2.Araport11.447	AtCER9-2	At04	16330467	16335074	+
	AT5G01270.2.Araport11.447	AtCER11-2	At05	107646	112311	-
	AT5G01270.1.Araport11.447	AtCER11-1	At05	107547	112324	-
	AT5G44150.1.Araport11.447	AtCER16-1	At05	17763631	17765428	-
	AT5G57800.1.Araport11.447	AtCER3-1	At05	23420184	23424117	+
Malus domestica	MD15G1386300	MdCER1-L14	Chr15	47734272	47736165	-
	MD15G1386800	MdCER1-L13	Chr15	47801918	47805723	-
	MD13G1075300	MdCER1-L11	Chr13	5324731	5326746	+
	MD13G1273200	MdCER1-L12	Chr13	36968490	36974799	-
	MD16G1262000	MdCER1-L15	Chr16	32557870	32558367	+
	MD02G1226900	MdCER1-L2	Chr02	26751552	26757947	+
	MD02G1227000	MdCER1-L1	Chr02	26761985	26765959	+
	MD07G1083700	MdCER1-L3	Chr07	8602708	8606941	-
	MD07G1083800	MdCER1-L7	Chr07	8608528	8612313	-
	MD07G1086200	MdCER1-L6	Chr07	8963804	8970421	+
	MD07G1086300	MdCER1-L8	Chr07	8997914	8998956	-
	MD07G1086500	MdCER1-L5	Chr07	9009955	9012741	-
	MD07G1086700	MdCER1-L4	Chr07	9033419	9038821	-
	MD04G1016700	MdCER26-L2	Chr04	1805966	1809223	-
	MD04G1016900	MdCER26-L1	Chr04	1836830	1839627	-
	MD08G1199200	MdCER1-L10	Chr08	25765007	25766336	-
	MD08G1199300	MdCER1-L9	Chr08	25766397	25767828	-
Ziziphus jujuba	rna-XM_016026620.2	ZjCER1	Zj-01	9881086	9884223	-
	rna-XM_025076493.1	ZjCER2	Zj-01	9886388	9892210	-
	rna-XM_016026590.2	ZjCER3	Zj-01	9903928	9910117	-
	rna-XM_016030049.2	ZjCER4	Zj-01	12258724	12264813	+
	rna-XM_016018356.2	ZjCER5	Zj-02	7443314	7448215	+
	rna-XM_025071105.1	ZjCER6	Zj-02	7445275	7448215	+
	rna-XM_016022939.2	ZjCER7	Zj-03	25064788	25067077	-
	rna-XM_016030609.2	ZjCER8	Zj-06	18748262	18752905	+
	rna-XM_016031008.2	ZjCER9	Zj-06	24521364	24524513	+
	rna-XM_025075159.1	ZjCER10	Zj-06	24536559	24570749	+
	rna-XM_016031007.2	ZjCER11	Zj-06	24566430	24570749	+
	rna-XM_025075160.1	ZjCER12	Zj-06	24566482	24570749	+
	rna-XM_016031006.2	ZjCER13	Zj-06	24566534	24570749	+
	rna-XM_016039592.2	ZjCER14	Zj-10	12431746	12434307	+
	rna-XM_016040993.2	ZjCER15	Zj-11	3914669	3918632	-
	rna-XM_016040996.2	ZjCER17	Zj-11	3916264	3918618	-
	rna-XM_016040992.2	ZjCER16	Zj-11	3916264	3918609	-
	rna-XM_016041075.2	ZjCER18	Zj-11	4571017	4575599	-
	rna-XM_016047324.2	ZjCER19	Sca-01	86599	89552	+
	rna-XM_025068338.1	ZjCER20	Sca-02	43947	57360	-
	rna-XM_016010589.2	ZjCER21	Sca-02	52950	57358	-
	rna-XM_025068336.1	ZjCER22	Sca-02	71979	75828	+
	rna-XM_025068334.1	ZjCER25	Sca-02	86315	90700	-
	rna-XM_025068335.1	ZjCER26	Sca-02	86315	90690	-
	rna-XM_025068333.1	ZjCER24	Sca-02	86315	90679	-
	rna-XM_016010588.2	ZjCER23	Sca-02	86315	90667	-
	rna-XM_016010758.2	ZjCER27	Sca-03	18841	21289	-
	rna-XM_016012933.2	ZjCER28	Sca-04	245	1527	+
	rna-XM_016012930.2	ZjCER29	Sca-04	9196	10588	+

## Sheet: Supplementary Table S8
Supplementary Table S8. Orthologous of P.edulis CER (PeCER) with A. thaliana, M. domestica and Z. jujube CER genes.
	Orthologous		chromosome	gene start	gene end	chromosome	gene start	gene end
1	AtCER60-1	PeCER9	At01	8938387	8940613	Chr1	220335704	220337194
2	AtCER6-1	PeCER9	At01	25712414	25715024	Chr1	220335704	220337194
3	AtCER6-1	PeCER6	At01	25712414	25715024	Chr1	36909208	36910698
4	AtCER60-1	PeCER6	At01	8938387	8940613	Chr1	36909208	36910698
5	AtCER10-1	PeCER32	At03	20520930	20523098	Chr8	57784308	57787580
6	AtCER9-1	PeCER28	At04	16330366	16335247	Chr6	108511963	108517390
7	MdCER1-L2	PeCER3	Chr02	26751552	26757947	Chr1	26843466	26844659
8	MdCER1-L6	PeCER2	Chr07	8963804	8970421	Chr1	26796949	26798567
9	MdCER1-L12	PeCER24	Chr13	36968490	36974799	Chr6	3463805	3474069
10	PeCER3	ZjCER9	Chr1	26843466	26844659	Zj-06	24521364	24524513
11	PeCER5	ZjCER8	Chr1	31123019	31125903	Zj-06	18748262	18752905
12	PeCER30	ZjCER7	Chr8	49562396	49563948	Zj-03	25064788	25067077
13	PeCER33	ZjCER14	Chr8	61391202	61394104	Zj-10	12431746	12434307
14	PeCER30	ZjCER15	Chr8	49562396	49563948	Zj-11	3914669	3918632
