# Supplementary material for: Comprehensive Genome-Wide Identification and Expression Profiling of Eceriferum (CER) Gene Family in Passion Fruit (Passiflora edulis) Under Fusarium kyushuense and Drought Stress Conditions
Source: Front Plant Sci. 2022 Jun 27;13:898307. doi: 10.3389/fpls.2022.898307 (PMC9272567; doi:10.3389/fpls.2022.898307)
Supplement: Supplementary file 1 [file Data_Sheet_1.ZIP › Supplementary Materials/Supplementary Table S9.xlsx]

## Sheet: Supplementary Table S9
Supplementary Table S9. The information about the multicollinearity analysis of the P. edulis CER genes with the genomes of A. thaliana, M. domestica, H. annus and Z. jujuba species.
Gene ID	Gene name	Chr	Start	End	Gene ID	Chr	start	end
ZX.08G0029780-mRNA-1	PeCER32	Chr8	57784308	57787580	mRNA:MD01G1133600	Chr01	24346584	24349886	M.domestica
ZX.08G0019030-mRNA-1	PeCER30	Chr8	49562396	49563948	mRNA:MD01G1208300	Chr01	30299885	30302510
ZX.01G0019860-mRNA-1	PeCER3	Chr1	26843466	26844659	mRNA:MD02G1226900	Chr02	26751552	26757947
ZX.02G0018030-mRNA-1	PeCER16	Chr2	61499311	61505027	mRNA:MD03G1085200	Chr03	6876415	6881455
ZX.04G0030740-mRNA-1	PeCER20	Chr4	111909920	111921418	mRNA:MD03G1172200	Chr03	23451216	23455867
ZX.06G0027150-mRNA-1	PeCER29	Chr6	110954426	110966330	mRNA:MD03G1172200	Chr03	23451216	23455867
ZX.01G0124790-mRNA-1	PeCER11	Chr1	231570306	231574170	mRNA:MD04G1078200	Chr04	10724967	10728580
ZX.01G0039870-mRNA-1	PeCER8	Chr1	42004537	42005907	mRNA:MD05G1065300	Chr05	11977829	11979340
ZX.01G0039150-mRNA-1	PeCER7	Chr1	41610479	41619444	mRNA:MD05G1085000	Chr05	17741640	17747268
ZX.01G0024770-mRNA-1	PeCER5	Chr1	31123019	31125903	mRNA:MD05G1037600	Chr05	5997601	6001071
ZX.06G0023310-mRNA-1	PeCER27	Chr6	107833067	107834602	mRNA:MD05G1065300	Chr05	11977829	11979340
ZX.06G0024510-mRNA-1	PeCER28	Chr6	108511963	108517390	mRNA:MD05G1085000	Chr05	17741640	17747268
ZX.09G0020720-mRNA-1	PeCER34	Chr9	69749686	69754295	mRNA:MD05G1268900	Chr05	40425580	40428871
ZX.01G0019860-mRNA-1	PeCER3	Chr1	26843466	26844659	mRNA:MD07G1086200	Chr07	8963804	8970421
ZX.01G0019790-mRNA-1	PeCER2	Chr1	26796949	26798567	mRNA:MD07G1086200	Chr07	8963804	8970421
ZX.01G0136790-mRNA-1	PeCER12	Chr1	267272100	267274802	mRNA:MD07G1197900	Chr07	27637280	27641708
ZX.08G0029780-mRNA-1	PeCER32	Chr8	57784308	57787580	mRNA:MD07G1197900	Chr07	27637280	27641708
ZX.08G0019030-mRNA-1	PeCER30	Chr8	49562396	49563948	mRNA:MD07G1278900	Chr07	34339931	34342611
ZX.01G0024040-mRNA-1	PeCER4	Chr1	30497870	30500240	mRNA:MD08G1031000	Chr08	2215461	2217848
ZX.06G0023310-mRNA-1	PeCER27	Chr6	107833067	107834602	mRNA:MD08G1031000	Chr08	2215461	2217848
ZX.01G0006120-mRNA-1	PeCER1	Chr1	16013784	16016240	mRNA:MD09G1254800	Chr09	32633850	32642863
ZX.08G0019680-mRNA-1	PeCER31	Chr8	50041436	50043895	mRNA:MD09G1254800	Chr09	32633850	32642863
ZX.01G0039870-mRNA-1	PeCER8	Chr1	42004537	42005907	mRNA:MD10G1075000	Chr10	10622891	10624868
ZX.01G0024770-mRNA-1	PeCER5	Chr1	31123019	31125903	mRNA:MD10G1041400	Chr10	5382980	5386477
ZX.01G0116460-mRNA-1	PeCER10	Chr1	222578824	222581518	mRNA:MD13G1203100	Chr13	18259785	18262807
ZX.01G0031680-mRNA-1	PeCER6	Chr1	36909208	36910698	mRNA:MD13G1042400	Chr13	2933003	2934493
ZX.01G0112910-mRNA-1	PeCER9	Chr1	220335704	220337194	mRNA:MD13G1042400	Chr13	2933003	2934493
ZX.01G0024040-mRNA-1	PeCER4	Chr1	30497870	30500240	mRNA:MD15G1026500	Chr15	1562062	1564014
ZX.01G0039870-mRNA-1	PeCER8	Chr1	42004537	42005907	mRNA:MD15G1026500	Chr15	1562062	1564014
ZX.01G0031680-mRNA-1	PeCER6	Chr1	36909208	36910698	mRNA:MD16G1043300	Chr16	3048357	3049847
ZX.01G0112910-mRNA-1	PeCER9	Chr1	220335704	220337194	mRNA:MD16G1043300	Chr16	3048357	3049847
ZX.01G0006120-mRNA-1	PeCER1	Chr1	16013784	16016240	mRNA:MD17G1247400	Chr17	29647457	29658617
ZX.06G0023310-mRNA-1	PeCER27	Chr6	107833067	107834602	mRNA:MD10G1075000	Chr10	10622891	10624868
ZX.02G0018030-mRNA-1	PeCER16	Chr2	61499311	61505027	mRNA:MD11G1092800	Chr11	7703970	7705912
ZX.04G0030740-mRNA-1	PeCER20	Chr4	111909920	111921418	mRNA:MD11G1189900	Chr11	26799093	26805393
ZX.06G0027150-mRNA-1	PeCER29	Chr6	110954426	110966330	mRNA:MD11G1189900	Chr11	26799093	26805393
ZX.06G0000900-mRNA-1	PeCER24	Chr6	3463805	3474069	mRNA:MD13G1273200	Chr13	36968490	36974799
ZX.08G0032230-mRNA-1	PeCER33	Chr8	61391202	61394104	mRNA:MD13G1072900	Chr13	5129622	5132379
ZX.04G0004390-mRNA-1	PeCER18	Chr4	5557716	5565015	mRNA:MD15G1118900	Chr15	8542224	8544587
ZX.04G0004390-mRNA-1	PeCER18	Chr4	5557716	5565015	mRNA:MD15G1178600	Chr15	14058402	14061325
ZX.06G0023310-mRNA-1	PeCER27	Chr6	107833067	107834602	mRNA:MD15G1026500	Chr15	1562062	1564014
ZX.08G0032230-mRNA-1	PeCER33	Chr8	61391202	61394104	mRNA:MD16G1073700	Chr16	5175167	5178065
ZX.08G0019680-mRNA-1	PeCER31	Chr8	50041436	50043895	mRNA:MD17G1247400	Chr17	29647457	29658617
ZX.01G0024040-mRNA-1	PeCER4	Chr1	30497870	30500240	AT1G19440.1.Araport11.447	At01	6728747	6730931	A. thaliana
ZX.01G0116460-mRNA-1	PeCER10	Chr1	222578824	222581518	AT1G04220.1.Araport11.447	At01	1119699	1122786
ZX.01G0112910-mRNA-1	PeCER9	Chr1	220335704	220337194	AT1G25450.1.Araport11.447	At01	8938387	8940613
ZX.01G0112910-mRNA-1	PeCER9	Chr1	220335704	220337194	AT1G68530.1.Araport11.447	At01	25712414	25715024
ZX.01G0031680-mRNA-1	PeCER6	Chr1	36909208	36910698	AT1G68530.1.Araport11.447	At01	25712414	25715024
ZX.01G0031680-mRNA-1	PeCER6	Chr1	36909208	36910698	AT1G25450.1.Araport11.447	At01	8938387	8940613
ZX.02G0018030-mRNA-1	PeCER16	Chr2	61499311	61505027	AT1G07420.1.Araport11.447	At01	2277555	2280502
ZX.04G0030740-mRNA-1	PeCER20	Chr4	111909920	111921418	AT1G51460.1.Araport11.447	At01	19076838	19081451
ZX.06G0027150-mRNA-1	PeCER29	Chr6	110954426	110966330	AT1G51460.1.Araport11.447	At01	19076838	19081451
ZX.06G0023310-mRNA-1	PeCER27	Chr6	107833067	107834602	AT1G19440.1.Araport11.447	At01	6728747	6730931
ZX.08G0032230-mRNA-1	PeCER33	Chr8	61391202	61394104	AT1G69640.1.Araport11.447	At01	26193618	26195726
ZX.08G0032230-mRNA-1	PeCER33	Chr8	61391202	61394104	AT1G14290.1.Araport11.447	At01	4880030	4882265
ZX.01G0039870-mRNA-1	PeCER8	Chr1	42004537	42005907	AT2G16280.1.Araport11.447	At02	7050799	7052951
ZX.02G0018030-mRNA-1	PeCER16	Chr2	61499311	61505027	AT2G29390.1.Araport11.447	At02	12610543	12612894
ZX.06G0023310-mRNA-1	PeCER27	Chr6	107833067	107834602	AT2G16280.1.Araport11.447	At02	7050799	7052951
ZX.01G0006120-mRNA-1	PeCER1	Chr1	16013784	16016240	AT3G02580.1.Araport11.447	At03	546739	548846
ZX.04G0030740-mRNA-1	PeCER20	Chr4	111909920	111921418	AT3G21080.1.Araport11.447	At03	7388258	7390031
ZX.08G0019680-mRNA-1	PeCER31	Chr8	50041436	50043895	AT3G02580.1.Araport11.447	At03	546739	548846
ZX.08G0029780-mRNA-1	PeCER32	Chr8	57784308	57787580	AT3G55360.1.Araport11.447	At03	20520930	20523098
ZX.01G0124790-mRNA-1	PeCER11	Chr1	231570306	231574170	AT4G22755.1.Araport11.447	At04	11951830	11953731
ZX.01G0039870-mRNA-1	PeCER8	Chr1	42004537	42005907	AT4G34510.1.Araport11.447	At04	16491692	16493762
ZX.01G0039150-mRNA-1	PeCER7	Chr1	41610479	41619444	AT4G34090.3.Araport11.447	At04	16327931	16330215
ZX.01G0124790-mRNA-1	PeCER11	Chr1	231570306	231574170	AT4G12110.1.Araport11.447	At04	7254029	7256406
ZX.06G0023310-mRNA-1	PeCER27	Chr6	107833067	107834602	AT4G34510.1.Araport11.447	At04	16491692	16493762
ZX.06G0024510-mRNA-1	PeCER28	Chr6	108511963	108517390	AT4G34100.1.Araport11.447	At04	16330366	16335247
ZX.01G0116460-mRNA-1	PeCER10	Chr1	222578824	222581518	AT5G43760.1.Araport11.447	At05	17585523	17588733
ZX.01G0024040-mRNA-1	PeCER4	Chr1	30497870	30500240	rna-XM_022159597.2	Han02	55218888	55222789	H. annus
ZX.01G0116460-mRNA-1	PeCER10	Chr1	222578824	222581518	rna-XM_022174385.2	Han03	174203243	174205613
ZX.01G0039870-mRNA-1	PeCER8	Chr1	42004537	42005907	rna-XM_022172402.2	Han03	109253629	109255460
ZX.01G0039150-mRNA-1	PeCER7	Chr1	41610479	41619444	rna-XM_022172359.2	Han03	96640939	96648475
ZX.01G0024040-mRNA-1	PeCER4	Chr1	30497870	30500240	rna-XM_022178612.2	Han04	47302877	47304623
ZX.01G0124790-mRNA-1	PeCER11	Chr1	231570306	231574170	rna-XM_035974717.1	Han06	1591076	1595412
ZX.01G0006120-mRNA-1	PeCER1	Chr1	16013784	16016240	rna-XM_022153749.2	Han07	96872236	96874829
ZX.01G0039870-mRNA-1	PeCER8	Chr1	42004537	42005907	rna-XM_022133728.2	Han10	152948339	152949996
ZX.01G0024770-mRNA-1	PeCER5	Chr1	31123019	31125903	rna-XM_022139281.2	Han11	896293	897482
ZX.01G0116460-mRNA-1	PeCER10	Chr1	222578824	222581518	rna-XM_022149406.2	Han13	164317226	164320016
ZX.01G0136790-mRNA-1	PeCER12	Chr1	267272100	267274802	rna-XM_022150581.2	Han14	164279128	164282476
ZX.01G0039150-mRNA-1	PeCER7	Chr1	41610479	41619444	rna-XM_022163099.1	Han16	127395744	127404767
ZX.01G0031680-mRNA-1	PeCER6	Chr1	36909208	36910698	rna-XM_022159739.2	Han16	194535147	194536829
ZX.01G0112910-mRNA-1	PeCER9	Chr1	220335704	220337194	rna-XM_022159739.2	Han16	194535147	194536829
ZX.02G0018030-mRNA-1	PeCER16	Chr2	61499311	61505027	rna-XM_022117417.2	Han01	69921925	69927294
ZX.02G0018030-mRNA-1	PeCER16	Chr2	61499311	61505027	rna-XM_022122915.2	Han08	164883869	164888852
ZX.04G0004390-mRNA-1	PeCER18	Chr4	5557716	5565015	rna-XM_022145308.2	Han13	87816458	87819239
ZX.05G0019760-mRNA-1	PeCER23	Chr5	112330539	112336467	rna-XM_022178743.2	Han04	171552617	171559392
ZX.05G0019760-mRNA-1	PeCER23	Chr5	112330539	112336467	rna-XM_022154765.2	Han15	3080010	3093584
ZX.06G0023310-mRNA-1	PeCER27	Chr6	107833067	107834602	rna-XM_022172402.2	Han03	109253629	109255460
ZX.06G0023310-mRNA-1	PeCER27	Chr6	107833067	107834602	rna-XM_022178612.2	Han04	47302877	47304623
ZX.06G0023310-mRNA-1	PeCER27	Chr6	107833067	107834602	rna-XM_022133728.2	Han10	152948339	152949996
ZX.08G0029780-mRNA-1	PeCER32	Chr8	57784308	57787580	rna-XM_022158244.2	Han07	140465624	140469990
ZX.08G0019680-mRNA-1	PeCER31	Chr8	50041436	50043895	rna-XM_022153749.2	Han07	96872236	96874829
ZX.08G0029780-mRNA-1	PeCER32	Chr8	57784308	57787580	rna-XM_022121403.2	Han08	33756350	33758890
ZX.08G0029780-mRNA-1	PeCER32	Chr8	57784308	57787580	rna-XM_022150581.2	Han14	164279128	164282476
ZX.08G0019680-mRNA-1	PeCER31	Chr8	50041436	50043895	rna-XM_022117390.2	Han15	17974481	17989406	Z. jujuba
ZX.01G0136790-mRNA-1	PeCER12	Chr1	267272100	267274802	rna-XM_016021439.2	Zj-03	8586373	8589439
ZX.01G0116460-mRNA-1	PeCER10	Chr1	222578824	222581518	rna-XM_016021028.2	Zj-03	4475234	4477768
ZX.01G0019860-mRNA-1	PeCER3	Chr1	26843466	26844659	rna-XM_016031008.2	Zj-06	24521364	24524513
ZX.01G0024770-mRNA-1	PeCER5	Chr1	31123019	31125903	rna-XM_016030609.2	Zj-06	18748262	18752905
ZX.01G0024040-mRNA-1	PeCER4	Chr1	30497870	30500240	rna-XM_016029169.2	Zj-06	3556629	3558726
ZX.01G0031680-mRNA-1	PeCER6	Chr1	36909208	36910698	rna-XM_016040123.2	Zj-10	18365997	18367651
ZX.01G0112910-mRNA-1	PeCER9	Chr1	220335704	220337194	rna-XM_016040123.2	Zj-10	18365997	18367651
ZX.02G0018030-mRNA-1	PeCER16	Chr2	61499311	61505027	rna-XM_016018408.2	Zj-02	7437555	7440192
ZX.04G0030740-mRNA-1	PeCER20	Chr4	111909920	111921418	rna-XM_016020249.2	Zj-02	25739539	25745124
ZX.04G0004390-mRNA-1	PeCER18	Chr4	5557716	5565015	rna-XM_016030420.2	Zj-06	14207157	14209157
ZX.06G0023310-mRNA-1	PeCER27	Chr6	107833067	107834602	rna-XM_016029169.2	Zj-06	3556629	3558726
ZX.06G0024510-mRNA-1	PeCER28	Chr6	108511963	108517390	rna-XM_025077170.1	Zj-09	12130529	12138273
ZX.08G0019030-mRNA-1	PeCER30	Chr8	49562396	49563948	rna-XM_016022939.2	Zj-03	25064788	25067077
ZX.08G0032230-mRNA-1	PeCER33	Chr8	61391202	61394104	rna-XM_016039592.2	Zj-10	12431746	12434307
ZX.08G0019030-mRNA-1	PeCER30	Chr8	49562396	49563948	rna-XM_016040993.2	Zj-11	3914669	3918632
