# Supplementary material for: Comprehensive Genome-Wide Identification and Expression Profiling of Eceriferum (CER) Gene Family in Passion Fruit (Passiflora edulis) Under Fusarium kyushuense and Drought Stress Conditions
Source: Front Plant Sci. 2022 Jun 27;13:898307. doi: 10.3389/fpls.2022.898307 (PMC9272567; doi:10.3389/fpls.2022.898307)
Supplement: Supplementary file 1 [file Data_Sheet_1.ZIP › Supplementary Materials/Supplementary Tables S15.xlsx]

## Sheet: Supplementary Table S15
Supplementary Table S15: The KEGG pathways enrichment analyses of candidate PeCER target genes.
Term Name	MainClass	GeneHitsInSelectedSet	AllGenesInSelectedSet	GeneHitsInBackground	AllGenesInBackground	p-value	enrichFactor	GeneListInSelectedSets	corrected p-value(BH method)
A09100 Metabolism	A09100 Metabolism	23	28	3578	12400	7.20273e-09	2.84676	[PeCER32, PeCER4, PeCER33, PeCER25, PeCER23, PeCER10, PeCER27, PeCER26, PeCER5, PeCER1, PeCER12, PeCER13, PeCER3, PeCER11, PeCER18, PeCER14, PeCER31, PeCER2, PeCER15, PeCER8, PeCER9, PeCER30, PeCER6]	5.58211e-08
B 09103 Lipid metabolism	A09100 Metabolism	22	28	615	12400	0	15.842	[PeCER32, PeCER4, PeCER33, PeCER25, PeCER23, PeCER10, PeCER27, PeCER26, PeCER5, PeCER1, PeCER12, PeCER13, PeCER3, PeCER11, PeCER18, PeCER14, PeCER31, PeCER2, PeCER15, PeCER8, PeCER9, PeCER6]	0
00062 Fatty acid elongation	A09100 Metabolism	9	28	39	12400	1.11022e-16	102.198	[PeCER32, PeCER4, PeCER18, PeCER10, PeCER8, PeCER9, PeCER27, PeCER6, PeCER12]	1.72085e-15
00073 Cutin, suberine and wax biosynthesis	A09100 Metabolism	7	28	49	12400	1.07024e-11	63.2653	[PeCER13, PeCER25, PeCER3, PeCER14, PeCER2, PeCER15, PeCER26]	1.10592e-10
04626 Plant-pathogen interaction	A09150 Organismal Systems	7	28	263	12400	1.44179e-06	11.7871	[PeCER4, PeCER18, PeCER10, PeCER8, PeCER9, PeCER27, PeCER6]	8.93911e-06
B 09159 Environmental adaptation	A09150 Organismal Systems	7	28	316	12400	4.87885e-06	9.81013	[PeCER4, PeCER18, PeCER10, PeCER8, PeCER9, PeCER27, PeCER6]	2.52074e-05
A09150 Organismal Systems	A09150 Organismal Systems	7	28	316	12400	4.87885e-06	9.81013	[PeCER4, PeCER18, PeCER10, PeCER8, PeCER9, PeCER27, PeCER6]	2.52074e-05
A09180 Brite Hierarchies	A09180 Brite Hierarchies	6	28	9069	12400	1	0.292992	[PeCER32, PeCER7, PeCER23, PeCER16, PeCER28, PeCER12]	1
00100 Steroid biosynthesis	A09100 Metabolism	3	28	53	12400	0.000223973	25.0674	[PeCER11, PeCER31, PeCER1]	0.000867896
01004 Lipid biosynthesis proteins	A09180 Brite Hierarchies	3	28	181	12400	0.0076629	7.34017	[PeCER32, PeCER23, PeCER12]	0.023755
B 09181 Protein families: metabolism	A09180 Brite Hierarchies	3	28	2333	12400	0.919087	0.569469	[PeCER32, PeCER23, PeCER12]	1.05525
B 09182 Protein families: genetic information processing	A09180 Brite Hierarchies	3	28	6217	12400	0.999999	0.2137	[PeCER7, PeCER16, PeCER28]	1.03333
00600 Sphingolipid metabolism	A09100 Metabolism	2	28	32	12400	0.00233882	27.6786	[PeCER33, PeCER5]	0.00805595
01040 Biosynthesis of unsaturated fatty acids	A09100 Metabolism	2	28	117	12400	0.0284396	7.57021	[PeCER32, PeCER12]	0.080148
04141 Protein processing in endoplasmic reticulum	A09120 Genetic Information Processing	2	28	243	12400	0.103709	3.64491	[PeCER7, PeCER28]	0.247306
99980 Enzymes with EC numbers	A09190 Not Included in Pathway or Brite	2	28	562	12400	0.364458	1.576	[PeCER34, PeCER17]	0.627677
B 09191 Unclassified: metabolism	A09190 Not Included in Pathway or Brite	2	28	608	12400	0.402149	1.45677	[PeCER34, PeCER17]	0.656138
04121 Ubiquitin system	A09180 Brite Hierarchies	2	28	612	12400	0.405384	1.44725	[PeCER7, PeCER28]	0.628345
B 09123 Folding, sorting and degradation	A09120 Genetic Information Processing	2	28	685	12400	0.463005	1.29301	[PeCER7, PeCER28]	0.683484
A09190 Not Included in Pathway or Brite	A09190 Not Included in Pathway or Brite	2	28	768	12400	0.524729	1.15327	[PeCER34, PeCER17]	0.739391
A09120 Genetic Information Processing	A09120 Genetic Information Processing	2	28	1877	12400	0.939687	0.471878	[PeCER7, PeCER28]	1.04037
00906 Carotenoid biosynthesis	A09100 Metabolism	1	28	45	12400	0.0968882	9.84127	[PeCER30]	0.250295
00061 Fatty acid biosynthesis	A09100 Metabolism	1	28	60	12400	0.127123	7.38095	[PeCER23]	0.281488
00071 Fatty acid degradation	A09100 Metabolism	1	28	87	12400	0.179105	5.09031	[PeCER23]	0.37015
04146 Peroxisome	A09140 Cellular Processes	1	28	138	12400	0.269264	3.20911	[PeCER23]	0.5217
03012 Translation factors	A09180 Brite Hierarchies	1	28	183	12400	0.340823	2.41998	[PeCER16]	0.6215
B 09109 Metabolism of terpenoids and polyketides	A09100 Metabolism	1	28	374	12400	0.576187	1.18411	[PeCER30]	0.7766
A09140 Cellular Processes	A09140 Cellular Processes	1	28	480	12400	0.669331	0.922619	[PeCER23]	0.864552
B 09141 Transport and catabolism	A09140 Cellular Processes	1	28	480	12400	0.669331	0.922619	[PeCER23]	0.864552
04147 Exosome	A09180 Brite Hierarchies	1	28	680	12400	0.794223	0.651261	[PeCER23]	0.946958
B 09183 Protein families: signaling and cellular processes	A09180 Brite Hierarchies	1	28	1803	12400	0.98778	0.245622	[PeCER23]	1.0559
