# Supplementary material for: Comprehensive Genome-Wide Identification and Expression Profiling of Eceriferum (CER) Gene Family in Passion Fruit (Passiflora edulis) Under Fusarium kyushuense and Drought Stress Conditions
Source: Front Plant Sci. 2022 Jun 27;13:898307. doi: 10.3389/fpls.2022.898307 (PMC9272567; doi:10.3389/fpls.2022.898307)
Supplement: Supplementary file 1 [file Data_Sheet_1.ZIP › Supplementary Materials/Supplementary Tables S16.xlsx]

## Sheet: Supplementary Table S16
Supplementary Table S16. The detailed information of FPKM and Log2FC values in yellow and purple passion fruit pulp tissues at different developmental stages.
		FPKM Average										Log2FC
Gene ID	Gene name	Y.Fruitlet	Y.Green	Y.Veraison	Y.Ripening	P.Fruitlet	P.Green	P.Veraison	P.Ripening		Gene name	Y.Fruitlet	Y.Green	Y.Veraison	Y.Ripening	P.Fruitlet	P.Green	P.Veraison	P.Ripening
ZX.01G0006120	PeCER1	5.50116	13.8766	13.3889	7.55265	5.97687	3.82064	5.18795	3.52392		PeCER1	2.45973	3.79458	3.74297	2.91698	2.57939	1.93381	2.37517	1.81718
ZX.01G0019790	PeCER2	0	0	0	0	0	0	0	0		PeCER2	0	0	0	0	0	0	0	0
ZX.01G0019860	PeCER3	0	0	0	0	0	0	0	0		PeCER3	0	0	0	0	0	0	0	0
ZX.01G0024040	PeCER4	8.8226	18.3802	3.20157	6.57089	54.5437	6.25642	4.21898	7.98303		PeCER4	3.1412	4.20008	1.67878	2.71609	5.76934	2.64534	2.07689	2.99694
ZX.01G0024770	PeCER5	7.77646	5.76214	2.31585	2.09576	13.5096	4.23466	2.77468	2.07432		PeCER5	2.95911	2.5266	1.21154	1.06747	3.75592	2.08225	1.47232	1.05264
ZX.01G0031680	PeCER6	5.412	0.692894	0.0951727	0	3.54291	0.133666	0.307792	0.0364287		PeCER6	2.43616	-0.529293	-3.39331	0	1.82493	-2.90329	-1.69997	-4.77878
ZX.01G0039150	PeCER7	26.5681	14.2794	26.3883	31.9604	22.289	17.4758	21.6722	14.592		PeCER7	4.73162	3.83586	4.72182	4.99822	4.47826	4.12729	4.43777	3.8671
ZX.01G0039870	PeCER8	0.805972	0.442392	0.464547	0.641107	1.93771	0.254027	0.604183	0.635693		PeCER8	-0.311198	-1.1766	-1.1061	-0.641363	0.954352	-1.97694	-0.726943	-0.653598
ZX.01G0112910	PeCER9	34.8516	1.07864	0.297905	0.086618	12.8677	0.551784	0.072792	0.042089		PeCER9	5.12315	0.109208	-1.74707	-3.52919	3.68568	-0.857824	-3.78008	-4.57041
ZX.01G0116460	PeCER10	4.71252	4.14527	19.7221	23.689	1.97191	2.77237	12.5282	14.883		PeCER10	2.2365	2.05146	4.30174	4.56614	0.979591	1.47112	3.64711	3.89559
ZX.01G0124790	PeCER11	113.925	25.4012	32.8756	3.69926	90.0573	37.0237	23.48	2.59032		PeCER11	6.83195	4.66683	5.03894	1.88724	6.49277	5.21038	4.55336	1.37313
ZX.01G0136790	PeCER12	16.3276	8.34629	8.05826	6.20812	31.7489	12.8188	9.1446	7.3715		PeCER12	4.02924	3.06113	3.01047	2.63416	4.98863	3.68018	3.19292	2.88196
ZX.02G0014730	PeCER13	255.921	35.3557	108.966	440.133	60.6394	67.3949	321.01	1575.51		PeCER13	7.99955	5.14387	6.76773	8.78179	5.92218	6.07457	8.32647	10.6216
ZX.02G0015130	PeCER14	0.495151	0.261478	0.723602	9.14444	5.45326	13.7952	100.392	3123.22		PeCER14	-1.01406	-1.93524	-0.466732	3.1929	2.44712	3.78609	6.6495	11.6088
ZX.02G0015160	PeCER15	1.17037	0	0	0.042362	99.3079	9.12751	7.53859	1.25631		PeCER15	0.22696	0	0	-4.56109	6.63384	3.19022	2.91429	0.329192
ZX.02G0018030	PeCER16	83.3981	81.3745	65.728	29.5386	74.0758	94.7898	50.3041	20.6425		PeCER16	6.38194	6.3465	6.03844	4.88453	6.21093	6.56666	5.6526	4.36754
ZX.03G0021830	PeCER17	7.82246	16.0668	0.501848	0.160865	9.23608	1.14575	0.572945	0.25801		PeCER17	2.96762	4.00601	-0.994679	-2.63608	3.20728	0.196295	-0.803532	-1.9545
ZX.04G0004390	PeCER18	14.118	4.27531	3.58525	3.59879	6.40127	4.4559	2.97966	3.0355		PeCER18	3.81946	2.09603	1.84207	1.84751	2.67836	2.15572	1.57515	1.60193
ZX.04G0008120	PeCER19	27.2272	25.0826	25.4462	25.9369	28.9117	30.5213	30.5615	32.1868		PeCER19	4.76698	4.64862	4.66938	4.69694	4.85358	4.93174	4.93364	5.0084
ZX.04G0030740	PeCER20	37.3192	1.25672	1.00954	0.891678	2.62253	0.700659	0.443312	0.284817		PeCER20	5.22185	0.329661	0.0136957	-0.165405	1.39096	-0.513216	-1.1736	-1.81189
ZX.04G0031300	PeCER21	106.501	56.3657	88.8101	63.8523	80.7678	45.1742	67.9927	105.377		PeCER21	6.73472	5.81675	6.47265	5.99667	6.33571	5.49743	6.08731	6.71942
ZX.04G0031310	PeCER22	194.391	89.9085	127.386	87.64	130.391	74.0027	103.748	162.403		PeCER22	7.60281	6.49039	6.99306	6.45352	7.0267	6.20951	6.69694	7.34343
ZX.05G0019760	PeCER23	89.9402	52.965	5.25946	3.4516	95.0505	7.77802	1.76077	1.22418		PeCER23	6.49089	5.72697	2.39491	1.78727	6.57062	2.9594	0.816207	0.291811
ZX.06G0000900	PeCER24	1.04199	1.31634	1.05455	0.256185	0.778098	0.480793	0.452373	0.448637		PeCER24	0.0593364	0.396534	0.0766248	-1.96474	-0.361977	-1.05651	-1.14442	-1.15638
ZX.06G0022930	PeCER25	0.32418	0.006129	0.00623633	0	0.401538	6.48556	0.9683	0.160453		PeCER25	-1.62513	-7.35013	-7.32509	0	-1.31639	2.69723	-0.0464745	-2.63978
ZX.06G0022950	PeCER26	489.706	53.7016	8.13717	1.13632	271.849	26.8443	2.07062	1.59484		PeCER26	8.93577	5.74689	3.02453	0.18437	8.08666	4.74655	1.05006	0.673416
ZX.06G0023310	PeCER27	19.1674	1.85607	0.377254	0.077917	23.0788	0.738199	0.191149	0.115407		PeCER27	4.26058	0.892249	-1.40639	-3.68192	4.52849	-0.437919	-2.38723	-3.11519
ZX.06G0024510	PeCER28	58.8725	27.5444	45.2478	46.7451	44.6178	22.8312	31.0551	24.1212		PeCER28	5.87952	4.78369	5.49977	5.54674	5.47955	4.51293	4.95676	4.59223
ZX.06G0027150	PeCER29	1.69595	0.215026	0.0709317	0.0579107	4.85333	0.821523	0.493229	0.478029		PeCER29	0.762091	-2.21742	-3.81743	-4.11003	2.27898	-0.283627	-1.01967	-1.06483
ZX.08G0019030	PeCER30	13.9723	127.714	94.7229	322.902	25.4442	28.8438	34.0308	29.0777		PeCER30	3.8045	6.99677	6.56564	8.33495	4.66927	4.85019	5.08877	4.86184
ZX.08G0019680	PeCER31	5.33209	3.17189	6.09023	11.3354	4.0246	4.65138	8.0816	13.8307		PeCER31	2.4147	1.66534	2.6065	3.50277	2.00884	2.21766	3.01464	3.78981
ZX.08G0029780	PeCER32	7.77152	2.26135	0.542722	0.107607	11.7354	2.7844	1.23953	0.485897		PeCER32	2.9582	1.17718	-0.881716	-3.21616	3.5528	1.47737	0.309789	-1.04128
ZX.08G0032230	PeCER33	8.94706	12.8139	9.45043	8.14901	9.91431	7.65255	7.59057	6.73917		PeCER33	3.16141	3.67964	3.24038	3.02663	3.30951	2.93594	2.92421	2.75257
ZX.09G0020720	PeCER34	35.408	11.545	4.29349	0.965497	44.1521	25.5292	7.41151	1.63379		PeCER34	5.146	3.5292	2.10215	-0.0506558	5.46441	4.67408	2.88977	0.708223
