# Supplementary material for: Comprehensive Genome-Wide Identification and Expression Profiling of Eceriferum (CER) Gene Family in Passion Fruit (Passiflora edulis) Under Fusarium kyushuense and Drought Stress Conditions
Source: Front Plant Sci. 2022 Jun 27;13:898307. doi: 10.3389/fpls.2022.898307 (PMC9272567; doi:10.3389/fpls.2022.898307)
Supplement: Supplementary file 1 [file Data_Sheet_1.ZIP › Supplementary Materials/Supplementary Tables S17.xlsx]

## Sheet: Supplementary Table S17
Supplementary Table S17. The detailed information about the FPKM and log2FC values in root, peel and leave tissues of yellow and purple passion fruit cultivar under different conditions.
		Average FPKM values											Log2 FC
Gene name	Gene ID	Purple-D-root	Purple-L-root	Yellow-Peel	Purple-peel	Yellow-Leaf-NT	Purple-Leaf-NT	Yellow-Leaf-CS	Purple-Leaf-CS			Gene name	Purple-D-root	Purple-L-root	Yellow-peel	Purple-peel	Yellow-Leaf-NT	Purple-Leaf-NT	Yellow-Leaf-CS	Purple-Leaf-CS
PeCER1	ZX.01G0006120	0.642674	1.08609	0.932091	3.51186	3.40315	3.13844	1.22869	1.28175			PeCER1	-0.637841	0.11914	-0.101457	1.81223	1.76687	1.65005	0.29712	0.35811
PeCER2	ZX.01G0019790	0	0	0	0	0	0	0	0			PeCER2	0	0	0	0	0	0	0	0
PeCER3	ZX.01G0019860	0	0	0	0	0	0	0	0			PeCER3	0	0	0	0	0	0	0	0
PeCER4	ZX.01G0024040	35.2497	43.5466	5.28504	88.0474	20.5886	14.5182	14.6024	7.853			PeCER4	5.13954	5.44449	2.40192	6.46021	4.36377	3.8598	3.86813	2.97324
PeCER5	ZX.01G0024770	32.786	31.9313	4.17848	7.41733	5.76022	7.1258	12.9695	13.9811			PeCER5	5.03501	4.9969	2.06298	2.8909	2.52612	2.83305	3.69705	3.80541
PeCER6	ZX.01G0031680	0.0559946	0.100186	20.162	55.2126	226.044	303.788	306.764	359.341			PeCER6	-4.15857	-3.31924	4.33357	5.78693	7.82046	8.24692	8.26099	8.48921
PeCER7	ZX.01G0039150	31.4947	22.9582	13.3466	12.3113	32.5329	27.4628	39.3153	34.3296			PeCER7	4.97704	4.52094	3.7384	3.62191	5.02383	4.77941	5.29702	5.10138
PeCER8	ZX.01G0039870	0.142273	0.0350534	0	0	0.387242	0.19466	0.0837708	0.0830469			PeCER8	-2.81326	-4.8343	0	0	-1.36869	-2.36097	-3.57741	-3.58993
PeCER9	ZX.01G0112910	0.226993	0.114557	0	0	0.380069	1.58032	1.11191	2.62788			PeCER9	-2.13928	-3.12586	0	0	-1.39567	0.660218	0.153039	1.3939
PeCER10	ZX.01G0116460	0.0426713	0.0555165	15.0287	38.4817	59.6949	64.6061	103.613	95.2238			PeCER10	-4.55059	-4.17094	3.90965	5.2661	5.89954	6.0136	6.69506	6.57325
PeCER11	ZX.01G0124790	8.92797	9.50768	0.101403	3.18134	60.3564	194.622	12.4127	73.3125			PeCER11	3.15833	3.24909	-3.30183	1.66964	5.91543	7.60453	3.63374	6.19599
PeCER12	ZX.01G0136790	13.1711	17.7405	2.43909	4.37527	3.93654	5.61169	4.46814	4.08868			PeCER12	3.7193	4.14898	1.28634	2.12937	1.97693	2.48843	2.15967	2.03163
PeCER13	ZX.02G0014730	0.0158331	0.0278354	1.79814	7.07735	0.174965	0.47619	0.228754	0.162418			PeCER13	-5.98091	-5.16693	0.846507	2.82321	-2.51486	-1.07039	-2.12813	-2.62222
PeCER14	ZX.02G0015130	0.0310108	0.0101849	0	0	0.0252499	0.109638	0.00817253	0.100827			PeCER14	-5.01109	-6.61742	0	0	-5.30758	-3.18918	-6.935	-3.31004
PeCER15	ZX.02G0015160	0	0	0	12.6465	0	0	0	0			PeCER15	0	0	0	3.66067	0	0	0	0
PeCER16	ZX.02G0018030	119.097	120.044	62.166	46.837	53.6191	58.9825	49.9892	60.4387			PeCER16	6.89599	6.90742	5.95805	5.54958	5.74467	5.88222	5.64355	5.9174
PeCER17	ZX.03G0021830	12.7256	14.1534	0.940353	3.13024	8.04938	13.4404	20.8622	23.0379			PeCER17	3.66967	3.82308	-0.0887252	1.64628	3.00888	3.7485	4.38282	4.52594
PeCER18	ZX.04G0004390	0	0	1.62135	1.71863	0	0	0	0			PeCER18	0	0	0.697195	0.781261	0	0	0	0
PeCER19	ZX.04G0008120	0	0	23.6133	34.1275	0	0	0	0			PeCER19	0	0	4.56153	5.09286	0	0	0	0
PeCER20	ZX.04G0030740	0	0	1.54219	3.03436	0	0	0	0			PeCER20	0	0	0.624977	1.60139	0	0	0	0
PeCER21	ZX.04G0031300	6.71565	8.36688	26.0268	83.9273	41.0587	38.6549	24.1777	21.6688			PeCER21	2.74753	3.06469	4.70193	6.39107	5.35962	5.27258	4.5956	4.43755
PeCER22	ZX.04G0031310	22.5719	32.319	40.8608	144.426	92.6214	88.0066	61.8	44.0256			PeCER22	4.49645	5.01431	5.35265	7.17419	6.53327	6.45954	5.94953	5.46027
PeCER23	ZX.05G0019760	17.6766	15.0077	4.40572	6.99511	38.9957	57.7857	198.179	224.634			PeCER23	4.14377	3.90763	2.13938	2.80635	5.28524	5.85264	7.63066	7.81143
PeCER24	ZX.06G0000900	5.43331	24.6979	2.64518	10.8721	2.26106	6.72709	5.07995	5.83509			PeCER24	2.44183	4.62631	1.40336	3.44256	1.177	2.74998	2.34481	2.54475
PeCER25	ZX.06G0022930	6.75486	1.64769	0.998244	9.97233	0.353564	0.835405	2.51683	2.01188			PeCER25	2.75593	0.720445	-0.0025356	3.31793	-1.49996	-0.259453	1.3316	1.00854
PeCER26	ZX.06G0022950	0.149151	0.185699	16.3429	33.8324	172.387	229.177	394.104	647.012			PeCER26	-2.74515	-2.42896	4.0306	5.08033	7.42951	7.84032	8.62243	9.33765
PeCER27	ZX.06G0023310	7.59574	9.14018	0.038135	0.980878	6.14383	7.19604	3.92179	3.16794			PeCER27	2.92519	3.19222	-4.71274	-0.0278549	2.61914	2.8472	1.97151	1.66355
PeCER28	ZX.06G0024510	51.5727	33.1208	27.0405	26.1094	30.5735	26.7516	27.3464	25.1717			PeCER28	5.68854	5.04967	4.75705	4.7065	4.93421	4.74155	4.77328	4.65373
PeCER29	ZX.06G0027150	0	0	1.63703	5.26991	0	0	0	0			PeCER29	0	0	0.711082	2.39778	0	0	0	0
PeCER30	ZX.08G0019030	0	0	58.002	36.44	0	0	0	0			PeCER30	0	0	5.85803	5.18745	0	0	0	0
PeCER31	ZX.08G0019680	1.6577	0.952531	0.498327	1.19124	3.5761	5.09907	3.18974	5.76144			PeCER31	0.729184	-0.0701616	-1.00483	0.252461	1.83839	2.35024	1.67344	2.52643
PeCER32	ZX.08G0029780	22.1346	33.0357	4.2338	13.8673	33.5473	39.703	26.9506	31.8077			PeCER32	4.46823	5.04595	2.08195	3.79361	5.06812	5.31118	4.75225	4.99131
PeCER33	ZX.08G0032230	13.3471	13.9553	15.0693	24.1432	26.1146	24.8288	19.5567	12.3767			PeCER33	3.73846	3.80274	3.91354	4.59355	4.70678	4.63394	4.28959	3.62956
PeCER34	ZX.09G0020720	8.30316	9.28636	3.64229	13.8207	9.72528	23.2619	17.6757	18.8814			PeCER34	3.05366	3.21511	1.86485	3.78876	3.28174	4.5399	4.1437	4.23889
